# Supplementary material for: Measuring habitat quality for waterbirds: A review
Source: Ecol Evol. 2023 Apr 7;13(4):e9905. doi: 10.1002/ece3.9905 (PMC10082184; doi:10.1002/ece3.9905)
Supplement: Supplementary file 1 — Appendix S1 [file ECE3-13-e9905-s001.xlsx]

## Sheet: CleanedSupplementalSpreadsheet
Table S1. Metadata and inclusion status of the studies returned by structured searches of the Web of Science and Scopus databases. Columns indicate identifying characteristics of each study (e.g., Authors, Title, name and details of the publication title that the article appeared in) as well as data extracted during the review process. This includes the source (database that identified the articl…
Authors	Title	Abstract	Year	Publication.title	Volume	Issue	Art..No.	Page.start	Page.end	DOI	Source	Inclusion.status	Response.variable1	Response.variable2	Response.variable3	Response.variable4	Predictor.variable1	Predictor.variable2	Predictor.variable3	Predictor.variable4	Predictor.variable5	Predictor.variable6	Predictor.variable7	Predictor.variable8	Predictor.variable9	Predictor.variable10	Predictor.variable11	Emergent.properties
[No author name available]	Endocrinology of Arctic birds and mammals	Nine papers from the symposium, held in Los Angeles, December 1993, are presented on the themes of hormonal regulation and endocrine bases of physiological responses in organisms living in extreme environmental conditions. Subjects covered are reproductive adaptations to breeding in the north; seasonal onset and disappearance of diurnal rhythmicity in melatonin secretion in female reindeer Rangif…	1995	American Zoologist	35	3		189	296		Scopus	Exclude - Review
Aarif K.M., Nefla A., Nasser M., Prasadan P.K., Athira T.R., Muzaffar S.B.	Multiple environmental factors and prey depletion determine declines in abundance and timing of departure in migratory shorebirds in the west coast of India	Shorebirds around the world have been undergoing significant declines as well as alterations in patterns of migratory phenology due to major changes in the environment. Many of these changes have been linked with anthropogenic factors such as urbanization, environmental degradation, habitat loss and global climate change. We studied the abundance of 15 migratory shorebird species in a coastal wet…	2021	Global Ecology and Conservation	26		e01518			10.1016/j.gecco.2021.e01518	Both	Include	Density or abundance	Phenology			Food availability	Climate/weather (temperature, rain, wind)	Water chemistry
Abd El-Hack M.E., Hurtado C.B., Toro D.M., Alagawany M., Abdelfattah E.M., Elnesr S.S.	Fertility and hatchability in duck eggs	Ducks are waterfowl belonging to the Anatidae family of cosmopolitan distribution. In duck production systems, obtaining ducklings at one-day-old is determinant for the productive chain. The egg production in some species of ducks reaches about 250 to 300 eggs per year. Obtaining one-day-old ducklings can be done by natural incubation with a broody female duck or artificially in an incubator. Dur…	2019	World's Poultry Science Journal	75	4		599	608	10.1017/S0043933919000060	Scopus	Exclude - Review
Accordi I.A., Hartz S.M.	Spatial and seasonal distribution of birds in a southern Brazilian coastal wetland [Distribuição espacial e sazonal da avifauna em uma área úmida costeira do sul do Brasil]	Wetlands are often mosaics in which birds are seldom uniformly distributed. Both abundance and bird assemblage composition may be influenced in space and time by habitat heterogeneity in wetlands. Both spatial and seasonal bird distribution was studied during one annual cycle in a southern Brazilian coastal wetland. Ten physiognomies were sampled from December 2001 - December 2002. Samples, sampl…	2006	Revista Brasileira de Ornitologia	14	2		117	125		Scopus	Exclude - No habitat quality assessment
Adams J.B., Nondoda S., Taylor R.H.	Macrophytes	The St Lucia estuarine system has six major macrophyte habitats: mangroves, fringing reeds and sedges, saline lawns, succulent salt marsh and submerged plants. All of these are important as primary producers; they produce organic material detritus, modify the physical environment and create a variety of habitats for other estuarine biota. Submerged macrophytes provide a substratum for epiphytes, …	2011	Ecology and Conservation of Estuarine Ecosystems: Lake St Lucia as a Global Model				209	226	10.1017/CBO9781139095723.013	Scopus	Exclude - Not on waterbirds
Agüero M.L., Borboroglu P.G., Esler D.	Distribution and abundance of Chubut Steamerducks: An endemic species to Central Patagonia, Argentina	We documented the breeding distribution and estimated abundance of Chubut Steamerducks Tachyres leucocephalus, a flightless waterbird endemic to a relatively small section of coastline in Patagonia, Argentina. The distribution of Chubut Steamerducks is restricted to approximately 700 km of coast. We counted 1,703 adult steamerducks at a subset of shorelines within their range and estimated 1,841 …	2012	Bird Conservation International	22	3		307	315	10.1017/S0959270911000244	Scopus	Exclude - No habitat quality assessment
Aharon-Rotman Y., Bauer S., Klaassen M.	A chain is as strong as its weakest link: Assessing the consequences of habitat loss and degradation in a long-distance migratory shorebird	The conservation of migratory species represents a major challenge, as they use multiple sites, all contributing in varying degrees in sustaining high survival and reproductive success. There is particular concern for shorebirds of the East Asian-Australasian Flyway (EAAF), where declining numbers of migratory species have mostly been attributed to habitat loss along the East Asian coast. Using a…	2016	Emu	116	2		199	207	10.1071/MU15029	Both	Include	Survival	Body condition			Foraging parameters	Climate/weather (temperature, rain, wind)
Aharon-Rotman Y., Buchanan K.L., Clark N.J., Klaassen M., Buttemer W.A.	Why fly the extra mile? Using stress biomarkers to assess wintering habitat quality in migratory shorebirds	Migratory birds make decisions about how far to travel based on cost-benefit trade-offs. However, in many cases the net effect of these trade-offs is unclear. We sought to address this question by measuring feather corticosterone (CORTf), leucocyte profile, avian malaria parasite prevalence and estimating fueling rates in three spatially segregated wintering populations of the migratory shorebird…	2016	Oecologia	182	2		385	395	10.1007/s00442-016-3679-1	Both	Include					Physiological variables	Parasite/pathogen burden	Climate/weather (temperature, rain, wind)
Aiello-Lammens M.E., Chu-Agor M.L., Convertino M., Fischer R.A., Linkov I., Resit Akçakaya H.	The impact of sea-level rise on Snowy Plovers in Florida: Integrating geomorphological, habitat, and metapopulation models	Sea-level rise (SLR) is a projected consequence of global climate change that will result in complex changes in coastal ecosystems. These changes will cause transitions among coastal habitat types, which will be compounded by human-made barriers to the gradual inland migration of these habitat types. The effect of these changes on the future viability of coastal species will depend on the habitat…	2011	Global Change Biology	17	12		3644	3654	10.1111/j.1365-2486.2011.02497.x	Scopus	Include	Occurrence				Land use/land cover	Substrate type	Density or abundance									Habitat suitability model
Ali N., Khan M.U., Khoso S.A.	Identification of biological threats zones along the coastline of Karachi	This study was undertaken in view of the ever-increasing threat of marine pollution along Karachi coast and its possible danger to the coastal and marine environment. It is an effort to identify the biological threats zones due to water pollutants in the coastal environment of Karachi, Pakistan. Water samples were collected from various locations along the coastline of Karachi and analysed for ph…	2019	International Journal of Environmental Science and Technology	16	7		3557	3564	10.1007/s13762-018-1884-7	Both	Exclude - Toxicology/pollution study
Allen J., Nuechterlein G., Buitron D.	Resident nongame waterbird use following biomanipulation of a shallow lake	We examined the use of Lake Christina, Minnesota, USA, by nongame waterbirds following an autumn 2003 application of rotenone to eliminate its fish base and enhance migrating canvasback (Aythya valisineria) habitat. The only nongame waterbirds observed attempting to nest in 2004 were black terns (Chlidonias niger), but they failed to hatch any young. We recorded 246 Western grebes (Aechmophorus o…	2007	Journal of Wildlife Management	71	4		1158	1162	10.2193/2006-364	Scopus	Include					Density or abundance	Breeding abundance/density	Reproduction (number of eggs, chicks, recruitment)	Food availability
Allen J.A.	Mangroves as alien species: the case of Hawaii	Prior to the early 1900s, there were no mangroves in the Hawaiian Archipelago. In 1902, Rhizophora mangle was introduced on the island of Molokai, primarily for the purpose of stabilizing coastal mud flats. This species is now well established in Hawaii, and is found on nearly all of the major islands. At least five other species of mangroves or associated species were introduced to Hawaii in the…	1998	Global Ecology and Biogeography Letters	7	1		61	71	10.2307/2997698	Both	Exclude - Not on waterbirds
Allen S.L., Hepp G.R., Miller J.H.	Use of herbicides to control alligatorweed and restore native plants in managed marshes	Marsh management is used to improve the quality of wetland habitats for a variety of waterfowl and other waterbirds. However, alien plants, such as alligatorweed (Alternanthera philoxeroides (Mart.) Griseb.), may impact success of marsh management by competing with and displacing important native plants. In managed marshes, we tested effects of application rate (high, medium, and low) and timing …	2007	Wetlands	27	3		739	748	10.1672/0277-5212(2007)27[739:UOHTCA]2.0.CO;2	Scopus	Exclude - Not on waterbirds
Almaraz P., Green A.J., Aguilera E., Rendón M.A., Bustamante J.	Estimating partial observability and nonlinear climate effects on stochastic community dynamics of migratory waterfowl	Understanding the impact of environmental variability on migrating species requires the estimation of sequential abiotic effects in different geographic areas across the life cycle. For instance, waterfowl (ducks, geese and swans) usually breed widely dispersed throughout their breeding range and gather in large numbers in their wintering headquarters, but there is a lack of knowledge on the effe…	2012	Journal of Animal Ecology	81	5		1113	1125	10.1111/j.1365-2656.2012.01972.x	Scopus	Include	Density or abundance				Wetland availability/number	Climate/weather (temperature, rain, wind)
Almeida B.A., Silva C.B., Gimenes M.R., dos Anjos L.	Waterbirds in a floodplain: Influence of spatial and environmental factors through time	Wetlands are rapidly being lost and fragmented around the world, making it imperative to seek an understanding of the drivers of their diversity. Among aquatic assemblages, birds constitute a conspicuous group that provides many ecosystem services. Here, we use a metacommunity approach to understand the influence of spatial (distance among patches) and environmental factors (local characteristics…	2016	Revista Brasileira de Ornitologia	24	4		314	322		Scopus	Include	Density or abundance				Wetland spatial attributes	Vegetation structure
Alvarez M.F., Montemayor D.I., Bazterrica M.C., Addino M., Fanjul E., Iribarne O., Botto F.	Interaction strength varies in relation to tidal gradient and spatial heterogeneity in an intertidal Southwest Atlantic estuarine food web	Interaction strength is a key component in food-web dynamics being highly variable over time and space, depending on biotic and abiotic conditions. Intertidal soft bottom ecosystems are essential nursery and feeding sites for migratory shorebirds and marine fishes, which in turn affect infaunal assemblage and the food web dynamic. In these systems, organisms that modify the resource availability …	2013	Journal of Experimental Marine Biology and Ecology	449			154	164	10.1016/j.jembe.2013.09.014	Scopus	Exclude - No habitat quality assessment
Álvarez-Vázquez M.Á., González-Prieto S.J., Prego R.	Possible impact of environmental policies in the recovery of a Ramsar wetland from trace metal contamination	The Umia-Grove Intertidal Complex is located within the Ria of Arousa (NW Iberian Peninsula). Out of its significance for wintering shorebirds it has been included in the Ramsar List of Wetlands of International Importance as well as in international protection networks such as the European Natura 2000 and Important Bird and Biodiversity Areas-BirdLife International. In a sediment analysis conduc…	2018	Science of the Total Environment	637-638			803	812	10.1016/j.scitotenv.2018.05.022	Both	Exclude - Not on waterbirds
Alves J.A., Gunnarsson T.G., Hayhow D.B., Appleton G.F., Potts P.M., Sutherland W.J., Gill J.A.	Costs, benefits, and fitness consequences of different migratory strategies	The relative fitness of individuals across a population can shape distributions and drive population growth rates. Migratory species often winter over large geographic ranges, and individuals in different locations experience very different environmental conditions, including different migration costs, which can potentially create fitness inequalities. Here we used energetics models to quantify t…	2013	Ecology	94	1		11	17	10.1890/12-0737.1	Both	Include	Survival	Phenology	Territory location relative to past quality areas		Foraging parameters	Time budgets	Climate/weather (temperature, rain, wind)
Alves J.A., Gunnarsson T.G., Potts P.M., Sutherland W.J., Gill J.A.	Sex-biases in distribution and resource use at different spatial scales in a migratory shorebird	In migratory species, sexual size dimorphism can mean differing energetic requirements for males and females. Differences in the costs of migration and in the environmental conditions occurring throughout the range may therefore result in sex-biases in distribution and resource use at different spatial scales. In order to identify the scale at which sexual segregation operates, and thus the scale…	2013	Ecology and Evolution	3	4		1079	1090	10.1002/ece3.503	Scopus	Exclude - No habitat quality assessment
Amat J.A., Green A.J.	Waterbirds as bioindicators of environmental conditions	We give examples of how waterbirds can be valuable indicators of changes in aquatic systems. Eutrophication is a widespread problem that can increase the food supply for some birds and hence increase their population size (e.g. great-crested grebes). Many birds are sensitive to changes in water depth, and some can decline due to siltation of shallow lakes (e.g. red-knobbed coot) or when low rainf…	2010	Conservation Monitoring in Freshwater Habitats A Practical Guide and Case Studies				45	52	10.1007/978-1-4020-9278-7_5	Both	Exclude - Review
Amélineau F., Delbart N., Schwemmer P., Marja R., Fort J., Garthe S., Elts J., Delaporte P., Rousseau P., Duraffour F., Bocher P.	Timing of spring departure of long distance migrants correlates with previous year's conditions at their breeding site	Precise timing of migration is crucial for animals targeting seasonal resources at locations encountered across their annual cycle. Upon departure, long-distance migrants need to anticipate unknown environmental conditions at their arrival site, and they do so with their internal annual clock. Here, we tested the hypothesis that long-distance migrants synchronize their circannual clock according …	2021	Biology Letters	17	9	20210331			10.1098/rsbl.2021.0331	Scopus	Exclude - No habitat quality assessment
Amira, Nur; Rinalfi, Tengku; Azhar, Badrul	Effects of intensive rice production practices on avian biodiversity in Southeast Asian managed wetlands	Rice fields are common throughout the agricultural landscape of Southeast Asia and sustain various bird species. These birds can provide ecosystem services, such as pest control, that improve agricultural yields whilst minimising the use of agrochemicals. This study quantified avian biodiversity in rice production landscapes during three farming stages in Peninsular Malaysia. In Malaysia, rice fi…	2018	WETLANDS ECOLOGY AND MANAGEMENT	26	5		865	877	10.1007/s11273-018-9614-y	WoS	Include	Density or abundance	Species richness/diversity			Vegetation structure
An N., Yu L., Yan L., Yang D.	Assessment of some trace elements accumulation in Karst lake sediment and Procambarus clarkii, in Guizhou province, China	Lake wetland quality has decreased with the elevated concentrations of some trace elements. The consumption of crayfish in the trace elements concentrated lake wetland can be a hazard for the waterbirds and human health. Thus, the bioaccumulations of Cd, Ni, Pb and Zn in sediments and abdominal muscles of Procambarus clarkii in Caohai lake wetland, China were quantified. Sediment-bound Cd, Ni, Pb…	2022	Ecotoxicology and Environmental Safety	237		113536			10.1016/j.ecoenv.2022.113536	Both	Exclude - Toxicology/pollution study
Anastácio P.M., Ferreira M.P., Banha F., Capinha C., Rabaça J.E.	Waterbird-mediated passive dispersal is a viable process for crayfish (Procambarus clarkii)	Human transport and active dispersal of the red swamp crayfish (Procambarus clarkii) contribute to its rapid spread. However, some small aquatic organisms can be transported by birds. We made two hypotheses related to waterbird-mediated passive dispersal of juvenile crayfish. The first is that, depending on water depth, recently hatched crayfish can attach to ducks, initiating passive external tr…	2014	Aquatic Ecology	48	1		1	10	10.1007/s10452-013-9461-0	Both	Exclude - Not on waterbirds
Anderson M.G., Lindberg M.S., Emery R.B.	Probability of survival and breeding for juvenile female canvasbacks	Few studies have examined factors affecting the probability of recruitment into breeding populations by juvenile ducks. We were able to do this forjuvenile female canvasbacks (Aythya valisineria) at Minnedosa, Manitoba, Canada, 1983-1988 by combining estimates of duckling survival, annual survival, and breeding probability. Annual survival probability increased with duckling weight, declined with…	2001	Journal of Wildlife Management	65	3		385	397	10.2307/3803090	Scopus	Include	Survival	Reproduction (number of eggs, chicks, recruitment)			Phenology	Water level	Body condition	Hunting regulations
Anderson, Helen B.; Hubner, Christiaane E.; Speed, James D. M.; Madsen, Jesper; van der Wal, Rene	Biding time before breeding: flexible use of the Arctic landscape by migratory geese during spring	Many millions of long-distance migrants use pre-breeding staging sites located adjacent to breeding grounds immediately prior to nesting, presumably to improve body condition and thus reproductive success. However, in highly seasonal landscapes such as the High Arctic, early spring feeding opportunities are limited and time to complete the breeding cycle is short. Hence, a more productive strateg…	2015	POLAR RESEARCH	34		26372			10.3402/polar.v34.26372	WoS	Include	Density or abundance				Climate/weather (temperature, rain, wind)
Andersson A., Tamminen T., Lehtinen S., Jürgens K., Labrenz M., Viitasalo M.	The pelagic food web	1. Environmental drivers and food web structure in the pelagic zone vary from south to north in the Baltic Sea. 2. While nitrogen is generally the limiting nutrient for primary production in the Baltic Sea, phosphorus is the limiting nutrient in the Bothnian Bay. 3. In the Gulf of Bothnia the food web is to a large extent driven by terrestrial allochthonous material, while autochthonous productio…	2017	Biological Oceanography of the Baltic Sea				281	332	10.1007/978-94-007-0668-2_8	Scopus	Exclude - Review
Andrade C., Ríos C., Gerdes D., Brey T.	Trophic structure of shallow-water benthic communities in the sub-Antarctic Strait of Magellan	Trophic structure is among the most fundamental characteristics of an ecosystem since it is a useful way to determine the main energy flow at the ecosystem level. In the Magellan Strait, the local spatial heterogeneity at the shallow-waters ecosystems may have a great variety of potential food sources; however, knowledge about their biological communities and their structure is still unclear. We …	2016	Polar Biology	39	12		2281	2297	10.1007/s00300-016-1895-0	Scopus	Exclude - No habitat quality assessment
Andrade H., Santos J., Ixquiac M.J.	Ecological linkages in a Caribbean estuary bay	Central America and the western Caribbean regions form a center of freshwater and marine biodiversity that is increasingly becoming the focus of ecological and evolutionary studies. We conducted an integrated ecological study of Amatique Bay, Guatemala, a major estuary la goon connected to the low-lying Lake Izabal and to the Mesoamerican Reef System, and provide novel information for the managem…	2015	Marine Ecology Progress Series	533			29	46	10.3354/meps11342	Scopus	Exclude - No habitat quality assessment
Andres, Brad A.; Gratto-Trevor, Cheri; Hicklin, Peter; Mizrahi, David; Morrison, R. I. Guy; Smith, Paul A.	Status of the Semipalmated Sandpiper		2012	WATERBIRDS	35	1		146	148	10.1675/063.035.0114	WoS	Exclude - Review
Anteau M.J., Afton A.D.	Using plasma-lipid metabolites to index changes in lipid reserves of free-living lesser scaup (Aythya affinis)	Understanding daily lipid-reserve changes in migrating wild birds is important for habitat assessment and species conservation. Plasma-lipid metabolites have been used to estimate rates of lipid accumulation or catabolism in small-bodied wild birds (&lt;75 g), but this has not been validated for larger-bodied wild birds such as waterfowl. We developed an index for detecting whether individual bir…	2008	Auk	125	2		354	357	10.1525/auk.2008.06255	Scopus	Include	Body condition				Physiological variables
Anteau M.J., Sherfy M.H., Bishop A.A.	Location and agricultural practices influence spring use of harvested cornfields by cranes and geese in Nebraska	Millions of ducks, geese, and sandhill cranes (Grus canadensis; hereafter cranes) stop in the Central Platte River Valley (CPRV) of Nebraska to store nutrients for migration and reproduction by consuming corn remaining in fields after harvest. We examined factors that influence use of cornfields by cranes and geese (all mid-continent species combined; e.g., Anser, Chen, and Branta spp.) because i…	2011	Journal of Wildlife Management	75	5		1004	1011	10.1002/jwmg.135	Scopus	Include	Occurrence				Land use/land cover	Roost site availability/proximity
Anteau M.J., Sherfy M.H., Wiltermuth M.T.	Selection indicates preference in diverse habitats: A Ground-Nesting bird (charadrius melodus) using reservoir shoreline	Animals use proximate cues to select resources that maximize individual fitness. When animals have a diverse array of available habitats, those selected could give insights into true habitat preferences. Since the construction of the Garrison Dam on the Missouri River in North Dakota, Lake Sakakawea (SAK) has become an important breeding area for federally threatened piping plovers (Charadrius me…	2012	PLoS ONE	7	1	e30347			10.1371/journal.pone.0030347	Scopus	Include	Breeding abundance/density				Substrate type	Elevation/Aspect/Slope	Vegetation structure
Anthes N.	Long-distance migration timing of Tringa sandpipers adjusted to recent climate change	Capsule: Evidence for earlier spring migration of Tringa sandpipers after warmer winters, but no clear pattern concerning autumn migration timing. Aim: To analyse the timing of migration of three Tringa sandpipers between 1966 and 2002 with respect to recent global warming on a local and a hemispheric scale. Methods: I analysed long-term migration timing variation in Greenshank Tringa nebularia, …	2004	Bird Study	51	3		203	211	10.1080/00063650409461355	Scopus	Exclude - No habitat quality assessment
Arakida H., Mitsuhashi H., Kamada M., Koyama K.	Mapping the potential distribution of shorebirds in Japan: The importance of landscape-level coastal geomorphology	Several recent studies have predicted potential habitats along coastal areas using large-scale physical environmental variables to identify target areas for conservation. However, no indices or methodologies for predicting tidal-flat habitats at a large spatial scale have been developed. Tidal flats supporting large populations of shorebirds have been identified in semi-enclosed seas. Thus, bays …	2011	Aquatic Conservation: Marine and Freshwater Ecosystems	21	6		553	563	10.1002/aqc.1215	Scopus	Include	Density or abundance				Water level	Wetland spatial attributes	Tide									Habitat suitability model
Arengo F., Baldassarre G.A.	Resource variability and conservation of American flamingos in coastal wetlands of Yucatan, Mexico	Wetlands are characterized by seasonal rainfall and water level fluctuations; hence, knowledge about strategies used by waterbirds in response to such variability, particularly extreme variations, is necessary for implementation of conservation strategies. In 1994-95, we sampled the potential food available to American flamingos (Phoenicopterus ruber ruber) using the coastal wetlands of the Yucat…	1999	Journal of Wildlife Management	63	4		1201	1212	10.2307/3802838	Scopus	Include					Density or abundance	Food availability	Water chemistry	Proportional behavioural allocation within flock/site	Water level
Arizaga J., Alonso D., Castro A.	Are age and body condition associated with habitat quality around avian song posts? A test with male Bluethroats at a breeding site in Spain	We explored whether habitat characteristics surrounding the song posts that male Bluethroats (Luscinia svecica) use to attract females and defend their territoriesmight be associated withmales'quality, in terms of body condition and age (used here as a proxy of their experience).Datawere collected at Sierra de Béjar (province of Salamanca, centralwestern Spain). Overall, we characterized the habi…	2017	Ornis Fennica	94	1		13	20		Scopus	Exclude - Not on waterbirds
Arnold T.W., Clark R.G.	Survival and philopatry of female dabbling ducks in Southcentral Saskatchewan	Survival and emigration are important processes affecting population dynamics, but these parameters are poorly known for most species of prairie waterfowl We used mark-resighting analyses to estimate local survival and resighting probabilities of nasal marked female dabbling ducks (Anas spp.) on the St. Denis National Wildlife Area in southcentral Saskatchewan during 1982-93. Annual resighting pr…	1996	Journal of Wildlife Management	60	3		560	568	10.2307/3802073	Scopus	Include	Survival				Unclear
Arts F.A., Graveland J., Meininger P.L.	Coastal breeding birds, vegetation succession and man-made habitats: Implications for future management of coastal areas [Kustbroedvogels, vegetatiesuccessie en natuurontwikkeling: Implicaties voor toekomstig beheer van kustgebieden]	Since 1950 the numbers of breeding plovers and terns in the Delta area of the SW Netherlands have shown strong declines. In this paper possible causes for this decline are discussed: Loss of breeding areas, degradation of habitat quality due to succession of vegetation and increased recreational and predation pressure. Four hypotheses are tested: 1) the suitability of still-existing breeding site…	2000	Limosa	73	1		17	28		Scopus	Include	Breeding abundance/density				Vegetation structure
Arzel C., Rönkä M., Tolvanen H., Aarras N., Kamppinen M., Vihervaara P.	Species diversity, abundance and brood numbers of breeding Waterbirds in relation to habitat properties in an agricultural watershed	Land-use changes and the resulting habitat degradation have been regarded as the most important known causes of waterfowl population declines. We assessed the habitat requirements of waterbirds, including waterfowl, in a hemiboreal, agricultural watershed in southern Finland. We related the birds' species diversity, abundance and brood numbers on ten lakes to environmental variables, including la…	2015	Annales Zoologici Fennici	52	44593		17	32	10.5735/086.052.0202	Both	Include	Species richness/diversity	Density or abundance	Breeding abundance/density	Reproduction (number of eggs, chicks, recruitment)	Land use/land cover	Elevation/Aspect/Slope	Food availability	Wetland spatial attributes	Predation pressure	Abundance of surrogate species
Aticho, Abebayehu; Gemeda, Dessalegn Obsi; Feyssa, Debela Hunde; Jiru, Dereje Bekele; Beyene, Abebe; Seyoum, Dinberu; Snelder, Denyse J.; Feyisa, Gudina Legese; Aynalem, Shimelis; Archibald, George; Gutema, Tariku Mekonnen	Assessment of black crowned crane and wattled crane population and spatiotemporal distribution in Jimma Zone, Southwest Ethiopia	The black crowned crane (Balearica pavonina) and wattled crane (Bugeranus carunculatus) are the vulnerable resident birds of Ethiopia. However, little is known about their current status, local distribution, and responses to anthropogenic effects and environmental change. This study assessed the population status, spatiotemporal distribution, and factors affecting a population of the two crane sp…	2018	GLOBAL ECOLOGY AND CONSERVATION	16		e00459			10.1016/j.gecco.2018.e00459	WoS	Include	Occurrence				Water level variability	Wetland availability/number	Wetland type	Wetland spatial attributes	Elevation/Aspect/Slope	Disturbance	Land use/land cover	Agricultural practices	Soil erosion
Atienzar, Francisco; Anton-Pardo, Maria; Armengol, Xavier; Barba, Emilio	Distribution of the White-headed Duck Oxyura leucocephala is Affected by Environmental Factors in a Mediterranean Wetland	Francisco Atienzar, Maria Anton-Pardo, Xavier Armengol, and Emilio Barba (2012) Distribution of the White-headed Duck Oxyura leucocephala is affected by environmental factors in a Mediterranean wetland. Zoological Studies 51(6): 783-792. The White-headed Duck Oxyura leucocephala is a globally endangered diving duck that breeds in a few wetlands in Spain, Asia, and northern Africa. Little is known…	2012	ZOOLOGICAL STUDIES	51	6		783	792		WoS	Include	Occurrence				Wetland spatial attributes	Water chemistry	Water level	Vegetation structure	Food availability
Aubry L.M., Rockwell R.F., Cooch E.G., Brook R.W., Mulder C.P.H., Koons D.N.	Climate change, phenology, and habitat degradation: Drivers of gosling body condition and juvenile survival in lesser snow geese	Nesting migratory geese are among the dominant herbivores in (sub) arctic environments, which have undergone unprecedented increases in temperatures and plant growing days over the last three decades. Within these regions, the Hudson Bay Lowlands are home to an overabundant breeding population of lesser snow geese that has dramatically damaged the ecosystem, with cascading effects at multiple tro…	2013	Global Change Biology	19	1		149	160	10.1111/gcb.12013	Both	Include	Body condition	Survival			Territory location relative to past quality areas	Climate/weather (temperature, rain, wind)
Austin J.E.	Responses of dabbling ducks to wetland conditions in the Prairie Pothole region	The relationships between wetland water conditions and breeding numbers of Mallard (Anas platyrhynchos), Northern Pintail (A. acuta), Blue-winged Teal (A. discors), and Northern Shoveler (A. clypeata) during May of 1992-1995, were examined on twelve study areas in the eastern Prairie Pothole Region. Data were collected on water levels (by wetland class [temporary, seasonal, semipermanent]), pond …	2002	Waterbirds	25	4		465	473	10.1675/1524-4695(2002)025[0465:roddtw]2.0.co;2	Scopus	Include	Breeding abundance/density				Water level	Wetland availability/number
Austin J.E., Buhl T.K., Guntenspergen G.R., Norling W., Sklebar H.T.	Duck populations as indicators of landscape condition in the Prairie Pothole Region	The Prairie Pothole Region of the northern Great Plains is an important region for waterfowl production because of the abundance of shallow wetlands. The ecological significance of the region and impacts from intensive agriculture prompted the U.S. Environmental Protection Agency to select it as one of the first areas for developing and evaluating ecological indicators of wetland condition. We ex…	2001	Environmental Monitoring and Assessment	69	1		29	48	10.1023/A:1010748527667	Both	Include	Breeding abundance/density				Land use/land cover	Wetland spatial attributes	Wetland availability/number	Water level variability
Austin J.E., O'Neil S.T., Warren J.M.	Habitat selection by postbreeding female diving ducks: influence of habitat attributes and conspecifics	Habitat selection studies of postbreeding waterfowl have rarely focused on within-wetland attributes such as water depth, escape cover, and food availability. Flightless waterfowl must balance habitat selection between avoiding predation risks and feeding. Reproductively successful female ducks face the greatest challenges because they begin the definitive prebasic molt at or near the end of broo…	2017	Journal of Avian Biology	48	2		295	308	10.1111/jav.01063	Scopus	Include	Density or abundance				Wetland spatial attributes	Vegetation structure	Climate/weather (temperature, rain, wind)	Density or abundance
Baastrup-Spohr L., Kragh T., Petersen K., Moeslund B., Schou J.C., Sand-Jensen K.	Remarkable richness of aquatic macrophytes in 3-years old re-established Lake Fil, Denmark	In August 2014, we discovered a surprisingly high species richness of aquatic macrophytes (33 species) in Lake Fil only two years after the large, shallow lake had been re-established following land reclamation and 60 years of intense agricultural use. In 2015, plant richness had increased even further (to 40 species). Some rare, oligotrophic species, which formerly were common in the historical …	2016	Ecological Engineering	95			375	383	10.1016/j.ecoleng.2016.06.081	Scopus	Exclude - Not on waterbirds
Bai X., Wang W., Jiang W., Shi H., Chen K., Chen M.	Simulation of Potential Suitable Distribution of Endangered Waterfowl and Its Gap Analysis of National Nature Reserves in Beijing-Tianjin-Hebei Region under Climate Change Scenarios [??????????????????????????????]	Determining the potential suitable distributions of endangered waterfowl species and protecting these areas have a great impact on maintaining the diversity of waterfowl species, protecting threatened waterfowl and improving wetland quality. As one of the most promising area of economic growth, the number of waterfowl in the Beijing-Tianjin-Hebei Region has greatly changed recently. Based on the …	2019	Research of Environmental Sciences	32	6		1001	1011	10.13198/j.issn.1001-6929.2018.08.15	Both	Full text not available
Bailey L.D., Ens B.J., Both C., Heg D., Oosterbeek K., van de Pol M.	Habitat selection can reduce effects of extreme climatic events in a long-lived shorebird	Changes in the frequency of extreme climatic events (ECEs) can have profound impacts on individual fitness by degrading habitat quality. Organisms may respond to such changes through habitat selection, favouring those areas less affected by ECEs; however, documenting habitat selection in response to ECEs is difficult in the wild due to the rarity of such events and the long-term biological data r…	2019	Journal of Animal Ecology	88	10		1474	1485	10.1111/1365-2656.13041	Both	Include	Habitat selection				Elevation/Aspect/Slope	Density or abundance	Reproduction (number of eggs, chicks, recruitment)
Bakaria F., Benyacoub S., Gauthier-Clerc M., Ba?bura J.	Long-term changes in the size, structure and location of Whiskered tern Chlidonias hybrida (L.) Nests in deteriorating environmental conditions of a North African lake	Long-term changes in wetland habitats have been lately reported all over the world. Global warming and, in particular, irrigation and eutrophication of shallow lakes cause changes in vegetation, often in directions differing from the natural ecological succession. As a result, from the viewpoint of waterbirds, their nesting habitats deteriorate, which leads to changes in their breeding biology an…	2009	Polish Journal of Ecology	57	4		749	759		Scopus	Exclude - No habitat quality assessment
Baldassarre G.A., Arengo F.	A review of the ecology and conservation of Caribbean Flamingos in Yucatan, Mexico	The population of Caribbean Flamingos (Phoenicopterus ruber ruber) on the Yucatan Peninsula of Mexico occurs within an 8,000-km2 coastal wetland complex where 2 reserves were established in 1979, specifically to protect flamingos: the Ria Lagartos Reserve (55,350 ha) and the Ria Celestun Reserve (59,130 ha). This population has increased from a low of 6,057 in 1954 to 27,000 in 1998. Although res…	2000	Waterbirds	23			70	79	10.2307/1522149	Scopus	Exclude - Review
Banzinski S.S., Ankney C.D., Leafloor J.O., Abraham K.F.	Composition of eggs and neonates of Canada geese and lesser snow geese	We collected eggs, neonates, and adults of Canada Geese (Branta canadensis interior) and Lesser Snow Geese (Chen caerulescens caerulescens) from Akimiski Island, Nunavut, during the 1996 breeding season. This was done to assess interspecific differences in egg composition, egg-nutrient catabolism, developmental maturity, tissue maturity, and body reserves, and to relate observed differences in th…	2001	Auk	118	3		687	697	10.1093/auk/118.3.687	Scopus	Exclude - No habitat quality assessment
Baratia A., Ataeib F., Esfandabadc B.S., Shabaniand N., Etezadifare F.	Variations in nest-site parameters in breeding waterbirds at Lake Zarivar, Western Iran	Variations in nest-site parameters were studied at Lake Zarivar, Kurdistan Province, Western Iran in 2007 and 2008. This study was applied for six breeding waterbird species: Great-crested Grebe (Podiceps cristatus), Little Grebe (Tachybaptus ruficollis), Moorhen (Gallinula chloropus), Coot (Fulica atra), Water Rail (Rallus aquaticus) and Whiskered Tern (Chlidonias hybrida). A total of 205 nest-s…	2011	Avian Biology Research	4	2		87	92	10.3184/175815511X13085720821900	Both	Include	Habitat selection				Vegetation structure	Breeding abundance/density	Water level
Barboutis C., Kassara C., Alexandrou O., Catsadorakis G.	Long-Term Changes in the Wintering Population of the Dalmatian Pelican along the Black Sea-Mediterranean Flyway	Understanding spatiotemporal dynamics in wildlife populations is of paramount importance for their effective conservation, however longitudinal studies are relatively scarce for most animal groups. Waterbirds are an exception however, since midwinter surveys have been implemented in most areas of the world for over four decades. The Dalmatian Pelican Pelecanus crispus is a globally threatened emb…	2021	Ardea	109	3				10.5253/arde.v109i3.a4	Both	Include	Density or abundance				Climate/weather (temperature, rain, wind)
Barboza P.S., Jorde D.G.	Monitoring responses to variation in food supply for a migratory waterfowl: American Black Duck (Anas rubripes) in winter	Wintering Black Ducks (Anas rubripes) concentrate in wetlands along the Atlantic coast where natural and anthropogenic disturbances have increased over the last 50 years, a period in which the population of Black Ducks has declined. We studied the sensitivity of Black Ducks to perturbations in food supply that often result from disturbances by storms, predators, and people. In the paper, we chara…	2018	Journal of Comparative Physiology B: Biochemical, Systemic, and Environmental Physiology	188	5		831	842	10.1007/s00360-018-1163-4	Both	Include	Body condition				Physiological variables	Climate/weather (temperature, rain, wind)
Barbraud C., Johnson A.R., Bertault G.	Phenotypic correlates of post-fledging dispersal in a population of greater flamingos: The importance of body condition	1. Factors influencing post-fledging movements before the first breeding attempt were studied in individually marked greater flamingos (Phoenicopterus ruber roseus) born in the Camargue, southern France, between their natal area and their principal wintering grounds (Spain, Sardinia, Tunisia and France) from 1995 to 1999. 2. We tested whether post-fledging dispersal was affected by sex, age, year…	2003	Journal of Animal Ecology	72	2		246	257	10.1046/j.1365-2656.2003.00695.x	Scopus	Include	Individual movements				Body condition
Barchiesi S., Alonso A., Pazmiño-Hernandez M., Serrano-Sandí J.M., Muñoz-Carpena R., Angelini C.	Wetland hydropattern and vegetation greenness predict avian populations in Palo Verde, Costa Rica	Many wetlands around the world that occur at the base of watersheds are under threat from land-use change, hydrological alteration, nutrient pollution, and invasive species. A relevant measure of whether the ecological character of these ecosystems has changed is the species diversity of wetland-dependent waterbirds, especially those of conservation value. Here, we evaluate the potential mechanis…	2022	Ecological Applications	32	2	e2493			10.1002/eap.2493	Both	Include	Density or abundance	Species richness/diversity			Water level variability	Primary productivity	Water level	Wetland spatial attributes								Spatially-explicit population abundance model
Bartzen B., Dufour K.W., Bidwell M.T., Watmough M.D., Clark R.G.	Relationships between abundances of breeding ducks and attributes of Canadian prairie wetlands	Understanding how animals respond to changing habitat conditions can improve predictions about effects of environmental change and also inform conservation planning. We examined relationships between abundances of 5 common dabbling duck species breeding in the Canadian Prairie Pothole Region and basic wetland metrics. Pond area was a well-supported predictor of duck abundance at the local scale o…	2017	Wildlife Society Bulletin	41	3		416	423	10.1002/wsb.794	Scopus	Include	Density or abundance				Wetland spatial attributes	Wetland availability/number	Density or abundance	Land use/land cover
Bartzen B.A., Dufour K.W.	Northern pintail (Anas acuta) survival, recovery, and harvest rates derived from 55 years of banding in Prairie Canada, 1960–2014 [Estimation des taux de survie, de récupération de bagues et de récolte du canard pilet (Anas acuta) à partir de 55 ans de données de baguage dans les Prairies Canadiennes, 1960–2014]	Northern Pintail (Anas acuta; hereafter pintail) experienced a significant population decline in North America in the 1980s but did not rebound to the previous population level the way that other prairie dabbling duck species (Anas spp.) did once habitat conditions improved. Although the population decline occurred throughout the breeding range of pintails, the decline was most pronounced and sus…	2017	Avian Conservation and Ecology	12	2	7			10.5751/ACE-01048-120207	Scopus	Include	Survival				Hunting regulations	Wetland availability/number
Basille M., Watling J., Romañach S., Borkhataria R.	Joint seasonality in geographic and ecological spaces, illustrated with a partially migratory bird	As most species live in seasonal environments, considering varying conditions is essential to understand species dynamics in both geographic and ecological spaces. Both resident and migratory species need to contend with seasonality and balance settling in favorable areas with tracking favorable environmental conditions during the year. We present an exploratory framework to jointly investigate a…	2020	Ecosphere	11	5	e03110			10.1002/ecs2.3110	Scopus	Exclude - No habitat quality assessment
Basso E., Drever M.C., Fonseca J., Navedo J.G.	Semi-intensive shrimp farms as experimental arenas for the study of predation risk from falcons to shorebirds	Varying environmental conditions and energetic demands can affect habitat use by predators and their prey. Anthropogenic habitats provide an opportunity to document both predation events and foraging activity by prey and therefore enable an empirical evaluation of how prey cope with trade-offs between starvation and predation risk in environments of variable foraging opportunities and predation d…	2021	Ecology and Evolution	11	19		13379	13389	10.1002/ece3.8059	Scopus	Include	Predation pressure				Tide	Wetland spatial attributes	Density or abundance
Batbayar N., Takekawa J.Y., Natsagdorj T., Spragens K.A., Xiao X.	Site selection and nest survival of the bar-headed goose (Anser indicus) on the Mongolian plateau	Waterbirds breeding on the Mongolian Plateau in Central Asia must find suitable wetland areas for nesting in a semiarid region characterized by highly variable water conditions. The first systematic nesting study of a waterbird dependent on this region for breeding was conducted on the Bar-headed Goose (Anser indicus). The purpose of this study was to document Bar-headed Goose nesting locations, …	2014	Waterbirds	37	4		381	393	10.1675/063.037.0405	Both	Include	Reproduction (number of eggs, chicks, recruitment)				Habitat selection	Predation pressure	Disturbance
Bates E.M., Ballard B.M.	Factors influencing behavior and success of foraging reddish egrets (Egretta rufescens)	The Reddish Egret (Egretta rufescens) is the rarest and least studied species of heron in North America and is a species of conservation concern throughout its range. Foraging behavior and foraging success of the Reddish Egret were studied by focusing on whether their foraging behavior or success varied with age, color morph, group size, and habitat measures. Foraging individuals (n = 372) were v…	2014	Waterbirds	37	2		191	202	10.1675/063.037.0213	Both	Include	Foraging parameters				Climate/weather (temperature, rain, wind)	Water level	Vegetation structure	Density or abundance
Batianoff G.N., Cornelius N.J.J.	Birds of Raine island: Population trends, breeding behaviour and nesting habitats	The avifauna recorded from Raine Island between 1843 and 2003 comprises 84 species. Of the 16 species recorded as breeding on Raine Island, five are seabird species considered to be uncommon and/or rare in Queensland i.e. Herald Petrel, Red-tailed Tropicbird, Red-footed Booby, and Great and Lesser Frigatebirds. The Red-tailed Tropicbird’s conservation status in Queensland is Vulnerable, whilst th…	2005	Proceedings of the Royal Society of Queensland	112			1	29		Scopus	Include					Density or abundance
Batzer D.P., Resh V.H.	Wetland management strategies that enhance waterfowl habitats can also control mosquitoes.	Two studies in California wetlands and a third in Minnesota wetlands indicate that management practices designed to enhance habitat quality for waterfowl can concurrently reduce mosquito problems. In a seasonally flooded pickleweed wetland in Suisun Marsh, Solano Co., CA, we demonstrated that reducing plant-cover by 50% increased benthic densities of chironomid midge and dytiscid beetle larvae; t…	1992	Journal of the American Mosquito Control Association	8	2		117	125		Both	Include	Food availability				Vegetation structure	Water level variability	Water level
Batzer D.P., Resh V.H.	Wetland management strategies, waterfowl habitat management, and mosquito control	Experimental results in California and Minnesota wetlands indicate that similar habitat manipulations can be used to enhance habitat quality for waterfowl and to control pest mosquitoes. California wetlands with dense emergent vegetative cover had less open-water for waterfowl use, lower densities of the macroinvertebrates consumed by ducks, and higher densities of mosquitoes than comparable habi…	1994	Global wetlands				825	832		Both	Full text not available
Beatty W.S., Webb E.B., Kesler D.C., Naylor L.W., Raedeke A.H., Humburg D.D., Coluccy J.M., Soulliere G.J.	An empirical evaluation of landscape energetic models: Mallard and American black duck space use during the non-breeding period	Bird conservation Joint Ventures are collaborative partnerships between public agencies and private organizations that facilitate habitat management to support waterfowl and other bird populations. A subset of Joint Ventures has developed energetic carrying capacity models (ECCs) to translate regional waterfowl population goals into habitat objectives during the non-breeding period. Energetic car…	2015	Journal of Wildlife Management	79	7		1141	1151	10.1002/jwmg.920	Both	Include	Individual movements				Land use/land cover	Wetland availability/number
Beauchamp G.	Determinants of false alarms in staging flocks of semipalmated sandpipers	False alarms occur when animals flee abruptly upon detection of a threat that subsequently proved harmless. False alarms are common in many species of birds and mammals and account for a surprisingly high proportion of all alarms. False alarms are expected to be more frequent in larger groups, where the odds of misclassifying threats are higher, and under environmental conditions where detection …	2010	Behavioral Ecology	21	3		584	587	10.1093/beheco/arq032	Scopus	Exclude - No habitat quality assessment
Becciu P., Rotics S., Horvitz N., Kaatz M., Fiedler W., Zurell D., Flack A., Jeltsch F., Wikelski M., Nathan R., Sapir N.	Causes and consequences of facultative sea crossing in a soaring migrant	Studying the causes and consequences of route selection in animal migration is important for understanding the evolution of migratory systems and how they may be affected by environmental factors at various spatial and temporal scales. One key decision during migration is whether to cross ‘high transport cost’ areas or to circumvent them. Soaring birds may face this choice when encountering water…	2020	Functional Ecology	34	4		840	852	10.1111/1365-2435.13539	Scopus	Exclude - No habitat quality assessment
Beerens J.M., Frederick P.C., Noonburg E.G., Gawlik D.E.	Determining habitat quality for species that demonstrate dynamic habitat selection	Determining habitat quality for wildlife populations requires relating a species' habitat to its survival and reproduction. Within a season, species occurrence and density can be disconnected from measures of habitat quality when resources are highly seasonal, unpredictable over time, and patchy. Here we establish an explicit link among dynamic selection of changing resources, spatio-temporal spe…	2015	Ecology and Evolution	5	23		5685	5697	10.1002/ece3.1813	Both	Include	Food availability	Breeding abundance/density	Reproduction (number of eggs, chicks, recruitment)		Density or abundance	Water level	Water level variability
Beerens J.M., Noonburg E.G., Gawlik D.E.	Linking dynamic habitat selection with wading bird foraging distributions across resource gradients	Species distribution models (SDM) link species occurrence with a suite of environmental predictors and provide an estimate of habitat quality when the variable set captures the biological requirements of the species. SDMs are inherently more complex when they include components of a species' ecology such as conspecific attraction and behavioral flexibility to exploit resources that vary across ti…	2015	PLoS ONE	10	6	e0128182			10.1371/journal.pone.0128182	Both	Include	Density or abundance				Water level	Water level variability										Habitat suitability model
Behney A.C.	Rapid assessment of habitat quality for nonbreeding ducks in Northeast Colorado	The ability to assess habitat quality for wildlife is important for evaluating the effectiveness of, or need for, habitat management. Habitat assessment methods generally involve a tradeoff between usability and explanatory power and finding the optimal balance can be challenging. In 2013, Colorado Parks and Wildlife developed a habitat quality rapid assessment method for dabbling ducks (Anatidae…	2020	Journal of Fish and Wildlife Management	11	2		507	517	10.3996/JFWM-20-013	Both	Include	Density or abundance	Food availability			Vegetation structure	Water level	Wetland spatial attributes
Behney, Adam C.; O'Shaughnessy, Ryan; Eichholz, Michael W.; Stafford, Joshua D.	Influence of Item Distribution Pattern and Abundance on Efficiency of Benthic Core Sampling	Core sampling is a commonly used method to estimate benthic item density, but little information exists about factors influencing the accuracy and time-efficiency of this method. We simulated core sampling in a Geographic Information System framework by generating points (benthic items) and polygons (core samplers) to assess how sample size (number of core samples), core sampler size (cm(2)), dis…	2014	WETLANDS	34	6		1109	1121	10.1007/s13157-014-0570-x	WoS	Exclude - No habitat quality assessment
Bellio M., Minton C., Veltheim I.	Challenges faced by shorebird species using the inland wetlands of the East Asian-Australasian Flyway: The little curlew example	Asia is experiencing an alarming rate of inland wetlands loss, posing a risk to the future long-term survival of many species depending on these ecosystems. This review on the status and conservation of the little curlew (Numenius minutus) aims to draw attention to the conservation challenges faced by migratory shorebird species using the inland wetlands of the East Asian-Australasian Flyway (EAA…	2017	Marine and Freshwater Research	68	6		999	1009	10.1071/MF15240	Both	Exclude - Review
Bellio M.G., Kingsford R.T., Kotagama S.W.	Natural versus artificial- wetlands and their waterbirds in Sri Lanka	As natural wetlands have disappeared around the world, artificial wetlands have increased. We found interesting differences in waterbird communities of two natural (Bundala Ramsar site) and seven artificial wetlands (irrigation tanks, salt ponds, rice paddies) in south-east Sri Lanka. Eight species exclusively used natural and one species artificial wetlands. Migratory species (shorebirds 64%, te…	2009	Biological Conservation	142	12		3076	3085	10.1016/j.biocon.2009.08.007	Both	Include	Density or abundance				Water level	Water chemistry
Bellisario B., Carere C., Cerfolli F., Angeletti D., Nascetti G., Cimmaruta R.	Infaunal macrobenthic community dynamics in a manipulated hyperhaline ecosystem: A long-term study	Background: Understanding the responses of ecological communities to human-induced perturbations is crucial for establishing conservation goals. Ecological communities are dynamic entities undergoing fluctuations due to their intrinsic characteristics as well as anthropogenic pressures varying over time. In this respect, long-term studies, based on large spatial and temporal datasets, may provide…	2013	Aquatic Biosystems	9	1	20			10.1186/2046-9063-9-20	Scopus	Exclude - Not on waterbirds
Bellisario B., Cerfolli F., Nascetti G.	Climate effects on the distribution of wetland habitats and connectivity in networks of migratory waterbirds	The establishment and maintenance of conservation areas are among the most common measures to mitigate the loss of biodiversity. However, recent advances in conservation biology have challenged the reliability of such areas to cope with variation in climate conditions. Climate change can reshuffle the geographic distribution of species, but in many cases suitable habitats become scarce or unavail…	2014	Acta Oecologica	58			5	11	10.1016/j.actao.2014.04.002	Scopus	Exclude - No habitat quality assessment
Beltman, Boudewijn; Omtzigt, Nancy Q. A.; Vermaat, Jan E.	Turbary Restoration Meets Variable Success: Does Landscape Structure Force Colonization Success of Wetland Plants?	Peat ponds have been restored widely in the Netherlands to enhance the available habitat for species-rich plant communities that characterize the early succession stages toward land. Colonization success of 33 target aquatic species has been quantified in eight complexes of new ponds. It has been related to the lay-out of these ponds, the structure of the surrounding landscape, (historic) prevale…	2011	RESTORATION ECOLOGY	19			185	193	10.1111/j.1526-100X.2010.00711.x	WoS	Exclude - Not on waterbirds
Benedict Jr. R.J., Hepp G.R.	Wintering waterbird use of two aquatic plant habitats in a southern reservoir	Increasing use of grass carp (Ctenopharyngodon idella) to control aquatic plants in large reservoirs has been a concern of waterbird managers because grass carp reduce biomass and diversity of native aquatic macrophytes and potentially lower habitat quality for birds. Native macrophytes were virtually eliminated from Guntersville Reservoir, Alabama after the Tennessee Valley Authority (TVA) relea…	2000	Journal of Wildlife Management	64	1		269	278	10.2307/3802999	Both	Include	Density or abundance	Time budgets	Species richness/diversity		Vegetation structure
Beuth J.M., Paton P.W.C., Osenkowski J.E., McWilliams S.R.	Body composition dynamics of common eider during winter: An application of the deuterium dilution method	The nearshore and offshore waters of southern New England provide some of the most important wintering habitat for sea ducks in North America. Understanding changes in sea duck body composition during winter could provide insights into current habitat quality and potential effects of anthropogenic disturbances on the body condition of sea ducks. We used the deuterium dilution method, a nonlethal …	2016	Wildlife Society Bulletin	40	3		464	469	10.1002/wsb.666	Scopus	Include					Body condition
Bieri, J. A.; Sample, C.; Thogmartin, W. E.; Diffendorfer, J. E.; Earl, J. E.; Erickson, R. A.; Federico, P.; Flockhart, D. T. T.; Nicol, S.; Semmens, D.; Skraber, T.; Wiederholt, R.; Mattsson, B. J.	A guide to calculating habitat-quality metrics to inform conservation of highly mobile species	Many metrics exist for quantifying the relative value of habitats and pathways used by highly mobile species. Properly selecting and applying such metrics requires substantial background in mathematics and understanding the relevant management arena. To address this multidimensional challenge, we demonstrate and compare three measurements of habitat quality: graph-, occupancy-, and demographic-ba…	2018	NATURAL RESOURCE MODELING	31	1	e12156			10.1111/nrm.12156	WoS	Exclude - Not on waterbirds
Binkowski ?.J.	The influence of environmental conditions on lead transfer from spent gunshot to sediments and water: Other routes for Pb poisoning	Lead (Pb) from spent gunshot and fishing sinkers is recognized as the main source of Pb poisoning among waterfowl. It is also suspected to directly pollute water and sediments, but no appropriate, comprehensive evaluation of this issue has so far been carried out. An experiment on Pb pellets in microcosms (n = 160) with two sediment types (mud and gravel), three water pH values (4, 7 and 9) and t…	2017	Chemosphere	187			330	337	10.1016/j.chemosphere.2017.08.103	Both	Exclude - Not on waterbirds
Blake-Bradshaw A.G., Lancaster J.D., O’Connell J.R., Matthews J.W., Eichholz M.W., Hagy H.M.	Suitability of Wetlands for Migrating and Breeding Waterbirds in Illinois	Wetland-dependent bird populations may be limited by habitat in regions where wetland loss and degradation are pervasive, such as the midwestern United States. However, available spatial datasets, such as the National Wetlands Inventory (NWI), may overestimate habitat availability if total wetland area includes wetlands unsuitable for wetland-dependent species. During 2016–2017, we assessed propo…	2020	Wetlands	40	6		1993	2010	10.1007/s13157-020-01276-7	Scopus	Include					Water level	Vegetation structure	Wetland availability/number	Wetland spatial attributes	Water level variability
Blanchong J.A., Samuel M.D., Goldberg D.R., Shadduck D.J., Creekmore L.H.	Wetland environmental conditions associated with the risk of avian cholera outbreaks and the abundance of Pasteurella multocida	Avian cholera is a significant infectious disease affecting waterfowl across North America and occurs worldwide among various avian species. Despite the importance of this disease, little is known about the factors that cause avian cholera outbreaks and what management strategies might be used to reduce disease mortality. Previous studies indicated that wetland water conditions may affect surviva…	2006	Journal of Wildlife Management	70	1		54	60	10.2193/0022-541X(2006)70[54:WECAWT]2.0.CO;2	Scopus	Exclude - Not on waterbirds
Blums P., Clark R.G., Mednis A.	Patterns of reproductive effort and success in birds: Path analyses of long-term data from European ducks	1. We tested ecological hypotheses about timing of breeding and reproductive effort in birds, by analysing > 15-year data sets for individually marked females in three species of Latvian ducks (northern shoveler, tufted duck, common pochard). 2. Duckling survival and recruitment declined with advancing hatch date in pochard and tufted duck, after controlling for effects of female age and other fa…	2002	Journal of Animal Ecology	71	2		280	295	10.1046/j.1365-2656.2002.00598.x	Scopus	Include	Reproduction (number of eggs, chicks, recruitment)				Body condition	Climate/weather (temperature, rain, wind)	Morphometric variables	Reproduction (number of eggs, chicks, recruitment)
Blums P., Nichols J.D., Hines J.E., Mednis A.	Sources of variation in survival and breeding site fidelity in three species of European ducks	1. We used long-term capture-recapture-recovery data and a modelling approach developed by Burnham (1993) to test a priori predictions about sources of variation in annual survival rates and fidelity within a population of individually marked females in three species of European ducks from a breeding ground study site in Latvia. 2. True annual survival was higher for diving ducks (tufted duck 0.7…	2002	Journal of Animal Ecology	71	3		438	450	10.1046/j.1365-2656.2002.00613.x	Scopus	Include	Site fidelity	Survival			Climate/weather (temperature, rain, wind)	Water level	Reproduction (number of eggs, chicks, recruitment)
Bock A., Phillips M.R., Woehler E.	The role of beach and wave characteristics in determining suitable habitat for three resident shorebird species in Tasmania	Beaches are connections between marine and terrestrial environments, and as they are highly dynamic, they demand adaptation and flexibility by inhabitant species. Along Tasmania's beaches and coastline, resident shorebirds have acclimatised and become year-around stationary territory holders. This life strategy requires an environment and territory that offers all necessary resources, all year ar…	2016	Journal of Coastal Research	1	75		358	362	10.2112/SI75-072.1	Both	Include	Density or abundance				Climate/weather (temperature, rain, wind)	Wetland spatial attributes	Wave attributes
Boele A., Hustings F., Koffijberg K., Van Turnhout C., Plate C.	Population trends in wintering landbirds in the Netherlands 1980-2006: Effects of region, habitat and migratory behaviour [Populatietrends van terrestrische wintervogels in 1980-2006: Habitat trekgedrag en verschillen tussen Hoog- En Laag-Nederland]	Starting in 1978, Point Transect Counts of wintering birds form one of the oldest monitoring schemes for birds in the Netherlands. They are organised by SOVON in close collaboration with Statistics Netherlands and entirely conducted by volunteer birdwatchers. The census alms to monitor changes in wintering populations in mainly terrestrial birds (waterbirds are monitored with a specific waterbird…	2008	Limosa	81	2		50	61		Scopus	Exclude - Not on waterbirds
Börger L., Nudds T.D.	Fire, humans, and climate: Modeling distribution dynamics of boreal forest waterbirds	Understanding the effects of landscape change and environmental variability on ecological processes is important for evaluating resource management policies, such as the emulation of natural forest disturbances. We analyzed time series of detection/nondetection data using hierarchical models in a Bayesian multi-model inference framework to decompose the dynamics of species distributions into resp…	2014	Ecological Applications	24	1		121	141	10.1890/12-1683.1	Scopus	Include	Occurrence				Disturbance	Climate/weather (temperature, rain, wind)	Land use/land cover
Boschert M.	Status of the population of the Eurasian Curlew Numenius arquata - A case of study in the Upper Rhine Valley of Baden and Alsace [Zur Bestandssituation des Großen Brachvogels Numenius arquata - Eine Fallstudie aus der badischen und elsässischen Oberrheinebene]	Nowadays in Baden-Wuerttemberg, the Eurasian Curlew only breeds in the Upper Rhine Valley of the Baden region, from Bühl in the North to Rust in the South, as well as in the Swabian Donaumoos near Ulm. Former breeding occurrences in the Baar, in the Bodensee basin and on the foothills of the Alps are abandoned. The breeding population amounts to less than 40 pairs across Baden-Wuerttemberg, of wh…	2018	Vogelwarte	56	1		33	38		Scopus	Exclude - Review
Both C.	Starlings sturnus vulgaris kleptoparasitising Godwits Limosa spp. [Spreeuwen beroven Grutto's van hun prooien]	Birds forage in different ways and within species there can be quite some flexibility in foraging behaviour depending on ecological conditions. Here I describe how European Starlings kleptoparasitise on Bar-tailed and Black-tailed Godwits in the summer of 2010 on the island of Terschelling. At least four individual Starlings specialised on stealing prey caught by the godwits while foraging on mea…	2011	Limosa	84	1		32	33		Scopus	Exclude - Not on waterbirds
Boukhemza M., Boukhemza-Zemmouri N., Voisin J.-F.	Breeding biology and ecology of Cattle Egret Bubulcus ibis in Kabylia (Algeria) [Biologie et écologie de la reproduction du héron garde-bœufs Bubulcus ibis en Kabylie (Algérie)]	Cattle Egret has recently expanded its distribution range over most of the temperate and warm parts of the world, and bred for the first time in Kabylia in 1993, in the Sébaou Valley, where we monitored breeding success from 1993 to 1997 and on 2003. Breeding numbers increased rapidly until 2003. The high average brood size (2,61 ± 1,05 young/pair) may partially explain the good recruitment of br…	2006	Alauda	74	3		331	337		Scopus	Full text not available
Bourque, Nadine R.; Villard, Marc-Andre; Mazerolle, Marc J.; Amirault-Langlais, Diane; Tremblay, Eric; Jolicoeur, Serge	Piping Plover response to coastal storms occurring during the nonbreeding season	The increase in coastal storm frequency and intensity expected under most climate change scenarios is likely to substantially modify beach configuration and associated habitats. This study aimed to analyze the impact of coastal storms on a nesting population of the endangered Piping Plover (Charadrius melodus melodus) in southeastern New Brunswick, Canada. Previous studies have shown that numbers…	2015	AVIAN CONSERVATION AND ECOLOGY	10	1	12			10.5751/ACE-00734-100112	WoS	Include	Breeding abundance/density	Reproduction (number of eggs, chicks, recruitment)			Climate/weather (temperature, rain, wind)
Bowyer M.W., Stafford J.D., Yetter A.P., Hine C.S., Horath M.M., Havera S.P.	Moist-soil plant seed production for waterfowl at Chautauqua National Wildlife Refuge, Illinois	The Illinois River Valley (IRV) is a critical ecoregion for migratory waterfowl. Significant wetland loss occurred in this region in the early 20 th Century, and remaining wetlands are subject to additional degradation via sedimentation, summer flooding from the Illinois River and invasive species. Managed moist-soil wetlands may provide quality foraging habitat for migrating waterfowl, but conte…	2005	American Midland Naturalist	154	2		331	341	10.1674/0003-0031(2005)154[0331:MPSPFW]2.0.CO;2	Scopus	Include					Food availability
Boyer R.A., Coluccy J.M., Montgomery R.A., Redilla K.M., Winterstein S.R.	The effect of habitat on the breeding season survival of Mallards (Anas platyrhynchos) in the Great Lakes region	Modeling the effect of habitat on animal survival is critical for understanding population dynamics and developing effective habitat management strategies. Despite the importance of this information, knowledge of survival–habitat associations are often lacking, particularly for waterfowl species. Here we evaluated female Mallard (Anas platyrhynchos Linnaeus, 1758) survival during the breeding sea…	2018	Canadian Journal of Zoology	96	7		700	706	10.1139/cjz-2017-0224	Scopus	Include	Survival				Individual movements	Land use/land cover
BRADLEY, RA; BRADLEY, DW	WINTERING SHOREBIRDS INCREASE AFTER KELP (MACROCYSTIS) RECOVERY	We censused shorebirds along 4 km of southern California rocky shoreline in 1969-1973 when kelp was absent, and in 1985-1986 after kelp had been restored. Non-parametric regression was combined with a multi-level bootstrap to show that the recent counts were substantially higher than the previous years for those wintering species most specifically associated with rocky shorelines. Black and Ruddy…	1993	CONDOR	95	2		372	376	10.2307/1369359	WoS	Include					Density or abundance
Brandt, Karoline; Glemnitz, Michael	Assessing the regional impacts of increased energy maize cultivation on farmland birds	The increasing cultivation of energy crops in Germany substantially affects the habitat function of agricultural landscapes. Precise ex ante evaluations regarding the impacts of this cultivation on farmland bird populations are rare. The objective of this paper was to implement a methodology to assess the regional impacts of increasing energy maize cultivation on the habitat quality of agricultur…	2014	ENVIRONMENTAL MONITORING AND ASSESSMENT	186	2		679	697	10.1007/s10661-013-3407-9	WoS	Include					Vegetation structure	Disturbance	Substrate type	Biotype of the habitat
Bregnballe T., Frederiksen M.	Conspecific Density as a Driver of Offspring Body Condition in Three Cormorant Colonies in Denmark	Density-dependent depletion of prey during the breeding season may affect breeding performance and colony development in seabirds and colonial waterbirds. Breeding Great Cormorants Phalacrocorax carbo sinensis are central place foragers, so parental flight distances to profitable foraging grounds and thus parental provisioning of offspring are likely affected by local food availability. Chick bod…	2021	Ardea	109	3		593	608	10.5253/arde.v109i1.a26	Scopus	Full text not available
Breiner F.T., Anand M., Butchart S.H.M., Flörke M., Fluet-Chouinard E., Guisan A., Hilarides L., Jones V.R., Kalyakin M., Lehner B., van Leeuwen M., Pearce-Higgins J.W., Voltzit O., Nagy S.	Setting priorities for climate change adaptation of Critical Sites in the Africa-Eurasian waterbird flyways	Despite their importance for biodiversity and ecosystem services, wetlands are among the most threatened ecosystems globally. The conservation of many migratory waterbirds depends on the conservation of a network of key sites along their flyways. However, the suitability of these sites is changing under climate change, and it is important that management of individual sites in the network adapts …	2022	Global Change Biology	28	3		739	752	10.1111/gcb.15961	Scopus	Include	Occurrence				Elevation/Aspect/Slope	Disturbance	Water level variability									Habitat suitability model
Bridgewater P., Kim R.E.	50 Years on, w(h)ither the Ramsar convention? A case of institutional drift	Wetlands have declined in area and quality at an accelerating pace in the last 50 years. Yet, the last 50 years is when international attention has been focussed on wetlands through the Ramsar Convention. An analysis of how the convention has evolved over the past 50 years suggests it has been drifting away from its original mandate in a maladaptive manner, and this drift is a problem for achievi…	2021	Biodiversity and Conservation	30	13		3919	3937	10.1007/s10531-021-02281-w	Scopus	Exclude - No habitat quality assessment
Brown P.C., Scherz J.P., Windingstad R.M.	REMOTE SENSING AND AVIAN CHOLERA IN NEBRASKA WETLANDS.	[No abstract available]	1983	Technical Papers of the American Congress of Surveying and Mapping				483	492		Scopus	Full text not available
Broyer J.	Compared distribution within a disturbed fishpond ecosystem of breeding ducks and bird species indicators of habitat quality	The distribution of breeding ducks versus three other bird species (Mute Swan Cygnus olor, Black-headed Gull Larus ridibundus and Purple Heron Ardea purpurea) among waterbodies was investigated in the Dombes area, Eastern France, where breeding duck populations have undergone a severe decline following a large-scale transformation of meadow habitat into cropland. Higher Pochard Aythya ferina, Tuf…	2009	Journal of Ornithology	150	4		761	768	10.1007/s10336-009-0396-0	Scopus	Include	Breeding abundance/density	Reproduction (number of eggs, chicks, recruitment)			Abundance of surrogate species	Wetland spatial attributes
Broyer J., Bourguemestre F.	Common pochard Aythya ferina breeding density and fishpond management in central France	Fishponds constitute a major breeding habitat for the common pochard Aythya ferina in Europe. This study explored possible causes of its recent decline, in describing the consequences of diverse pond management options in Brenne, central France. Pair density and the brood:pair ratio were described in a pond sample under varying management practices, in the early 2000s and, again, a decade later. …	2020	Wildlife Biology	2020	1	592			10.2981/wlb.00592	Both	Include	Breeding abundance/density	Reproduction (number of eggs, chicks, recruitment)			Agricultural practices
Broyer, Joel; Richier, Sylvain; Boullard, Chloe; Blottiere, Erwan	Fish farming abandonment and pond use by ducks breeding in Sologne (Central France)	Fishpond complexes are important wetlands for waterfowl breeding in Europe. In France, extensive fish farming in several pond regions seems to be threatened by a massive abandonment of fish stocking and production due to low economic returns. This study investigated at pond level the consequences on duck breeding of the interruption of pond management by fish farmers in Sologne (Central France). …	2016	EUROPEAN JOURNAL OF WILDLIFE RESEARCH	62	3		325	332	10.1007/s10344-016-1005-1	WoS	Include	Breeding abundance/density	Reproduction (number of eggs, chicks, recruitment)			Vegetation structure	Substrate type	Water chemistry	Wetland spatial attributes	Agricultural practices
Bruderer B., Salewski V.	Evolution of bird migration in a biogeographical context	We infer from the literature that migratory habits of birds evolved in various phylogenetic lineages and biogeographical contexts, either after gradual range expansion into seasonal habitats, or due to environmental changes within established breeding ranges. Shifts of breeding ranges are the results of interactions between colonization due to dispersal and extinction due to deteriorating conditi…	2008	Journal of Biogeography	35	11		1951	1959	10.1111/j.1365-2699.2008.01992.x	Scopus	Exclude - No habitat quality assessment
Bruinzeel L.W.	Intermittent breeding as a cost of site fidelity	Intermittent breeding (skipping a breeding season) can be the result of an adaptive decision by a focal individual, trading current reproductive success in favour of future reproductive success (residual reproductive value hypothesis). In contrast, an individual can also be forced by conspecifics to abandon the familiar breeding site and refrain from breeding due to lack of suitable alternative b…	2007	Behavioral Ecology and Sociobiology	61	4		551	556	10.1007/s00265-006-0283-0	Scopus	Include					Connectivity among different resources
Bruinzeel L.W., van de Pol M., Trierweiler C.	Competitive abilities of oystercatchers (Haematopus ostralegus) occupying territories of different quality	In territorial species, habitat heterogeneity results in some individuals occupying poor quality sites while others occupy high quality sites. Floaters (mature nonbreeders) may accept a low quality territory, because it is the best they can get and defend ('inferior phenotype hypothesis'), or because it is a strategic alternative for a high quality territory in the long run ('queue hypothesis'). …	2006	Journal of Ornithology	147	3		457	463	10.1007/s10336-005-0037-1	Scopus	Include	Social interactions				Connectivity among different resources
Brush, T.; Lent, R.A.; Hruby, T.; Harrington, B.A.; Marshall, R.M.; Montgomery, W.G.	Habitat use by salt marsh birds and response to open marsh water management.	We examined the numerical responses of salt marsh birds in Massachusetts [USA] to modified open marsh water management (OMWM), a habitat alteration technique to control salt marsh mosquitoes without destroying habitat quality of pool-using birds. This management had little overall effect on bird populations in two 3-ha plots monitored for three years after manipulation. Shorebirds increased at fi…	1986	Colonial Waterbirds	9	2		189	195	10.2307/1521212	WoS	Include					Density or abundance
Bucher E.H., Curto E.	Influence of long-term climatic changes on breeding of the Chilean flamingo in Mar Chiquita, Córdoba, Argentina	We report a comparative analysis of the environmental conditions prevailing at each successful breeding event of the Chilean flamingo (Phoenicoptarus chilensis) during the 1969-2010 period in Mar Chiquita, a large salt lake near Córdoba, Argentina. Breeding was monitored annually by air. The following parameters were measured: rainfall, water level water salinity, availability of shoreline and of…	2012	Hydrobiologia	697	1		127	137	10.1007/s10750-012-1176-z	Scopus	Include	Reproduction (number of eggs, chicks, recruitment)				Climate/weather (temperature, rain, wind)	Water level	Water chemistry	Wetland spatial attributes	Food availability	Water level variability	Bare mud/mudflat extent/occurrence
Buden D.W.	The birds of Nauru	Thirty-four species of birds are recorded from the isolated Pacific island of Nauru. Six are treated as hypothetical pending corroboration; 3 others are introductions. Eighteen of the 25 indigenous species are non-breeding visitors (mainly migrating seabirds and shorebirds). The 7 confirmed or probable resident breeders include only 2 land birds, the Micronesian pigeon (Ducula oceanica) and the e…	2008	Notornis	55	1		8	19		Scopus	Exclude - No habitat quality assessment
Buderman F.E., Devries J.H., Koons D.N.	Changes in climate and land use interact to create an ecological trap in a migratory species	Anthropogenic landscape alteration and climate change can have multiscale and interrelated effects on ecological systems. Such changes to the environment can disrupt the connection between habitat quality and the cues that species use to identify quality habitat, which can result in an ecological trap. Ecological traps are typically difficult to identify without fine-scale information on individu…	2020	Journal of Animal Ecology	89	8		1961	1977	10.1111/1365-2656.13228	Both	Include	Breeding abundance/density				Wetland availability/number	Climate/weather (temperature, rain, wind)	Land use/land cover									Spatially-explicit population growth rate estimates
Buehler D.M., Bhola N., Barjaktarov D., Goymann W., Schwabl I., Tieleman B.I., Piersma T.	Constitutive immune function responds more slowly to handling stress than corticosterone in a shorebird	Ecological immunologists are interested in how immune function changes during different seasons and under different environmental conditions. However, an obstacle to answering such questions is discerning the effects of biological factors of interest and investigation artifacts such as handling stress. Here we examined handling stress and its effects on constitutive (noninduced) immune function v…	2008	Physiological and Biochemical Zoology	81	5		673	681	10.1086/588591	Scopus	Exclude - No habitat quality assessment
Buehler D.M., Irene Tieleman B., Piersma T.	Age and environment affect constitutive immune function in Red Knots (Calidris canutus)	We studied subspecies, age and environmental effects on constitutive immune function (natural antibody and complement titres, haptoglobin activity and leukocyte concentrations) in Red Knots (Calidris canutus). We compared C. c. islandica and C. c. canutus in the Wadden Sea and found no difference in immune function between subspecies. However, C. c. canutus on their wintering grounds in Banc d'Ar…	2009	Journal of Ornithology	150	4		815	825	10.1007/s10336-009-0402-6	Both	Include	Physiological variables				Food availability	Predation pressure
Buehler D.M., Vézina F., Goymann W., Schwabl I., Versteegh M., Tieleman B.I., Piersma T.	Independence among physiological traits suggests flexibility in the face of ecological demands on phenotypes	Phenotypic flexibility allows animals to adjust their physiology to diverse environmental conditions encountered over the year. Examining how these varying traits covary gives insights into potential constraints or freedoms that may shape evolutionary trajectories. In this study, we examined relationships among haematocrit, baseline corticosterone concentration, constitutive immune function and b…	2012	Journal of Evolutionary Biology	25	8		1600	1613	10.1111/j.1420-9101.2012.02543.x	Scopus	Exclude - No habitat quality assessment
Bulla M., Valcu M., Dokter A.M., Dondua A.G., Kosztolányi A., Rutten A.L., Helm B., Sandercock B.K., Casler B., Ens B.J., Spiegel C.S., Hassell C.J., Küpper C., Minton C., Burgas D., Lank D.B., Payer D.C., Loktionov E.Y., Nol E., Kwon E., Smith F., Gates H.R., Vitnerová H., Prüter H., Johnson J.A., St Clair J.J.H., Lamarre J.-F., Rausch J., Reneerkens J., Conklin J.R., Burger J., Liebezeit J., Bê…	Unexpected diversity in socially synchronized rhythms of shorebirds	The behavioural rhythms of organisms are thought to be under strong selection, influenced by the rhythmicity of the environment. Such behavioural rhythms are well studied in isolated individuals under laboratory conditions, but free-living individuals have to temporally synchronize their activities with those of others, including potential mates, competitors, prey and predators. Individuals can t…	2016	Nature	540	7631		109	113	10.1038/nature20563	Scopus	Exclude - No habitat quality assessment
Burton N.H.K., Armitage M.J.S., Musgrove A.J., Rehfisch M.M.	Impacts of man-made landscape features on numbers of estuarine waterbirds at low tide	The potential impact of human disturbance on wintering waterbirds using intertidal mudflats was considered by relating their numbers to the presence of nearby footpaths, roads, railroads, and towns. Data were obtained for six English estuaries from the Wetland Bird Survey Low Tide Count scheme. Counts were undertaken monthly from November to February, and data were available for an average of 2.8…	2002	Environmental Management	30	6		857	864	10.1007/s00267-002-2732-5	Both	Include	Density or abundance				Disturbance
Bustnes J.O., Erikstad K.E., Bjorn T.H.	Body condition and brood abandonment in Common Eiders breeding in the high arctic	Post-hatch brood amalgamation is common in many waterfowl species and especially prevalent in the Common Eider (Somateria mollissima). Studies in the temperate region have shown that brood abandonment is influenced both by female body condition and brood size. In this study we tested how these two factors influenced the probability of brood desertion in eiders breeding under harsh conditions in t…	2002	Waterbirds	25	1		63	66	10.1675/1524-4695(2002)025[0063:bcabai]2.0.co;2	Scopus	Include	Parental investment				Body condition	Reproduction (number of eggs, chicks, recruitment)
Butchart S.H.M., Seddon N., Ekstrom J.M.M.	Polyandry and competition for territories in bronze-winged jacanas	1. We tested the hypothesis that in territorial, sex-role reversed birds the distribution of resources may determine the dispersion of males, which may, in turn, determine the dispersion of females (i.e. the converse of the classical view of breeding systems in most species). 2. Bronze-winged jacana (Metopidius indicus) territories were exclusive within the sexes, and female territories encompass…	1999	Journal of Animal Ecology	68	5		928	939	10.1046/j.1365-2656.1999.00341.x	Scopus	Include	Breeding abundance/density				Vegetation structure
Calenge C., Guillemain M., Gauthier-Clerc M., Simon G.	A new exploratory approach to the study of the spatio-temporal distribution of ring recoveries: The example of Teal (Anas crecca) ringed in Camargue, Southern France	We use a new method called "product kernel estimator" to explore the spatial and temporal distribution of 9,114 recoveries of Teal (Anas crecca) ringed in Camargue, southern France, and recovered over the whole of Europe. This method allows exploration of the changes in time of the probability density to recover a ringed bird over a grid covering the study area. We thus identified two migration c…	2010	Journal of Ornithology	151	4		945	950	10.1007/s10336-010-0534-8	Scopus	Exclude - No habitat quality assessment
Campagna L., McCracken K.G., Lovette I.J.	Gradual evolution towards flightlessness in steamer ducks*	Flightlessness in birds is the product of changes in suites of characters—including increased body size and reduced anterior limbs—that have evolved repeatedly and independently under similar ecological conditions (generally insularity). It remains unknown whether this phenotypic convergence extends to the genomic level, partially because many losses of flight occurred long ago (such as in pengui…	2019	Evolution	73	9		1916	1926	10.1111/evo.13758	Scopus	Exclude - No habitat quality assessment
Canepuccia A.D., Isacch J.P., Gagliardini D.A., Escalante A.H., Iribarne O.O.	Waterbird response to changes in habitat area and diversity generated by rainfall in a SW Atlantic coastal lagoon	The rainfall regime of the Pampas region of Argentina shows a long-term cyclic behavior that has increased in intensity over the historical mean during the last four decades. In this paper we explored the effects of changes in monthly cumulative rainfall on lagoon and riparian habitat, and, in turn on the wetland waterbird community. We also explored the responses of waterbird morphofunctional gr…	2007	Waterbirds	30	4		541	553	10.1675/1524-4695(2007)030[0541:WRTCIH]2.0.CO;2	Scopus	Include	Density or abundance	Species richness/diversity			Vegetation structure	Wetland spatial attributes	Climate/weather (temperature, rain, wind)	Bare mud/mudflat extent/occurrence
Canham R.	Comparison of shorebird abundance and foraging rate estimates from footprints, fecal droppings and trail cameras	Accurate estimates of shorebird abundance and foraging rate are important for population monitoring and habitat quality assessment. Shorebird abundance and foraging rate are often estimated using footprints and fecal droppings as proxy measurements. However, the relationship between shorebird counts and these proxy measurements is not well described in the scientific literature. This study invest…	2020	Wader Study	127	1		37	42	10.18194/ws.00170	Both	Include					Foraging parameters	Density or abundance
Cao L., Zhang Y., Barter M., Lei G.	Anatidae in eastern China during the non-breeding season: Geographical distributions and protection status	Eastern China's Anatidae are globally important, occurring in large numbers and exhibiting very high diversity; however populations have declined greatly since the 1950s due to habitat loss and degradation, and poaching. To meet the urgent need for up-to-date conservation information, we conducted extensive surveys of the region's inland and coastal wetlands to collect data on current Anatidae nu…	2010	Biological Conservation	143	3		650	659	10.1016/j.biocon.2009.12.001	Scopus	Exclude - No habitat quality assessment
Capua I., Alexander D.J.	Avian influenza infections in birds--a moving target.	Avian influenza (AI) is a complex infection of birds, of which the ecology and epidemiology have undergone substantial changes over the last decade. Avian influenza viruses infecting poultry can be divided into two groups. The very virulent viruses cause highly pathogenic avian influenza (HPAI), with flock mortality as high as 100%. These viruses have been restricted to subtypes H5 and H7, althou…	2007	Influenza and other respiratory viruses	1	1		11	18		Scopus	Exclude - No habitat quality assessment
Carbone, Chris	Guidelines for estimating the feeding performance of diving birds.		1995	Wildfowl	46			119	128		WoS	Exclude - Review
Cardador, L.; Carrete, M.; Manosa, S.	Can intensive agricultural landscapes favour some raptor species? The Marsh harrier in north-eastern Spain	Agricultural intensification over the last 60 decades has been linked to decreases in biodiversity and in the breeding populations of several avian species in farmlands. However, agricultural intensification has not affected all species in the same way and transformed landscapes can still provide suitable habitats for species tolerant to some degree of anthropogenic change. Understanding habitat …	2011	ANIMAL CONSERVATION	14	4		382	390	10.1111/j.1469-1795.2011.00449.x	WoS	Exclude - Not on waterbirds
Cardilini A.P.A., Weston M.A., Nimmo D.G., Dann P., Sherman C.D.H.	Surviving in sprawling suburbs: Suburban environments represent high quality breeding habitat for a widespread shorebird	Throughout the world, urban sprawl converts agricultural land to urban environments, however, little is known of the influence of such landscape change on the reproductive success of native species. We predicted that reproductive success would be suppressed by urban sprawl through habitat degradation and indirectly through compromised quality of parental care from human disturbance. We studied th…	2013	Landscape and Urban Planning	115			72	80	10.1016/j.landurbplan.2013.04.001	Scopus	Include	Parental investment	Body condition	Reproduction (number of eggs, chicks, recruitment)		Vegetation structure	Climate/weather (temperature, rain, wind)	Disturbance	Body condition
Carneiro C., Correia E., Gonçalves D., Brito R., Luís A., Alves J.A.	Weather mediated impacts on the breeding output of an Afro-Palearctic migratory waterbird	Understanding the consequences of changing environmental conditions on the demographic parameters of migratory species is key for addressing the widely reported declines for many of these species. We explore the variation in reproductive investment and output of Purple Herons (Ardea purpurea) in two breeding seasons, with very different precipitation levels but similar temperatures. Despite simil…	2016	Avian Biology Research	9	3		167	173	10.3184/175815516X14628114851451	Both	Include	Reproduction (number of eggs, chicks, recruitment)				Climate/weather (temperature, rain, wind)
Carneiro C., Gunnarsson T.G., Alves J.A.	Why are whimbrels not advancing their arrival dates into iceland? Exploring seasonal and sex-specific variation in consistency of individual timing during the annual cycle	The timing of annual events is key for organisms that exploit seasonal resources, as deviations from optimal timing might result in considerable fitness costs. Under strong time selection, individuals likely have fewer suitable strategies available than when selection is more relaxed, hence both consistency and flexibility might be advantageous depending on the life history or annual cycle stage.…	2019	Frontiers in Ecology and Evolution	7	JUL	248			10.3389/fevo.2019.00248	Both	Exclude - No habitat quality assessment
Carss D., Spears B.M., Quinn L., Cooper R.	Long-term variations in waterfowl populations in Loch Leven: Identifying discontinuities between local and national trends	Loch Leven has been designated as a UK Ramsar Site (1976), a Site of Special Scientific Interest (1985) and a Special Protection Area (2000) due to its importance as a site for overwintering waterfowl. However, no comprehensive assessment of trends in waterfowl at the local versus national scale has been conducted at the site. Coherence between trends in 5-year mean species abundance for Loch Lev…	2012	Hydrobiologia	681	1		85	104	10.1007/s10750-011-0927-6	Both	Include					Density or abundance
Casazza M.L., McDuie F., Lorenz A.A., Keiter D., Yee J., Overton C.T., Peterson S.H., Feldheim C.L., Ackerman J.T.	Good prospects: high-resolution telemetry data suggests novel brood site selection behaviour in waterfowl	Breeding success should increase with prior knowledge of the surrounding environment, which is dependent upon an animal's ability to evaluate habitat. Prospecting for nesting locations and migratory stopover sites are well-established behaviours among bird species. We assessed whether three species of California dabbling ducks – mallards, Anas platyrhynchos, gadwall, Mareca strepera, and cinnamon…	2020	Animal Behaviour	164			163	172	10.1016/j.anbehav.2020.04.013	Scopus	Include					Individual movements
Cassey, Phillip; Maurer, Golo; Lovell, P. George; Hanley, Daniel	Conspicuous eggs and colourful hypotheses: testing the role of multiple influences on avian eggshell appearance	The diversity of eggshell colours and patterning across different birds is a fascinating example of the extended avian phenotype. The avian egg's background colours range from light green/yellow to brilliant blue and intense maroon, and with the scrawling patterns comparable to the assortment of eggs found in an Easter Bunny's basket. Here we briefly introduce the diversity of eggshell appearance…	2011	AVIAN BIOLOGY RESEARCH	4	4		185	195	10.3184/175815511X13207699868421	WoS	Exclude - No habitat quality assessment
Castillo-Guerrero J.A., Fernández G., Arellano G., Mellink E.	Diurnal abundance, foraging behavior and habitat use by non-breeding marbled godwits and willets at Guerrero Negro, Baja California Sur, México	Seasonal variation in abundance, time activity budgets and foraging behavior of non-breeding Marbled Godwits (Limosafedoa) and Willets (Tringa semipalmata) were compared at four sites at the Laguna Ojo de Liebre-Guerrero Negro saltworks complex, Baja California, Mexico. Habitat use varied between species, seasons and sites. Marbled Godwits (182 ± 44.1 individuals per site) were more abundant than…	2009	Waterbirds	32	3		400	407	10.1675/063.032.0304	Both	Include					Density or abundance	Time budgets	Foraging parameters
Catry T., Lourenço P.M., Lopes R.J., Carneiro C., Alves J.A., Costa J., Rguibi-Idrissi H., Bearhop S., Piersma T., Granadeiro J.P.	Structure and functioning of intertidal food webs along an avian flyway: A comparative approach using stable isotopes	Food webs and trophic dynamics of coastal systems have been the focus of intense research throughout the world, as they prove to be critical in understanding ecosystem processes and functions. However, very few studies have undertaken a quantitative comparison of entire food webs from a key consumer perspective across a broad geographical area, limiting relevant comparisons among systems with dis…	2016	Functional Ecology	30	3		468	478	10.1111/1365-2435.12506	Scopus	Exclude - No habitat quality assessment
Cerón G., Boy C.	Prey selection and energy values of main food items of the torrent duck (Merganetta armata) in Northwestern Patagonia, Argentina	The Torrent Duck (Merganetta armata) is one of four species of waterfowl that live in fast flowing rivers. Torrent Ducks feed on benthic invertebrates in mountain rivers from Venezuela to Argentina. Prey selection by Torrent Ducks was investigated by comparing the proportion of prey taxa in their feces with the proportion available in river benthos. Feces and benthos were sampled during spring an…	2014	Waterbirds	37	2		153	161	10.1675/063.037.0204	Both	Include					Food availability
Cerón G., Ferreiro N.	Environmental Factors Influencing Habitat Use of Solitary and Paired Torrent Ducks (Merganetta armata) in Northwestern Patagonia, Argentina	The Torrent Duck (Merganetta armata) is one of the four species of ducks that live in fast flowing rivers, and the only one inhabiting mountain rivers from Venezuela to Argentina. This study examines physical-chemical and biological environmental variables associated with different stages of the annual cycle of this waterfowl, to test the relationship between environmental variables and the estab…	2017	Wilson Journal of Ornithology	129	3		545	553	10.1676/16-103.1	Both	Include	Breeding abundance/density				Food availability	Water level	Water chemistry	Substrate type	Wetland spatial attributes
Chabot D., Carignan V., Bird D.M.	Measuring habitat quality for least bitterns in a created wetland with use of a small unmanned aircraft	Created wetlands play an important role in the conservation of Least Bitterns (Ixobrychus exilis) by compensating for the loss of natural wetlands. In 2011, we studied habitat relationships of a major population breeding in a 128-ha cattail- and bur-reed-dominated impoundment in Quebec. We surveyed for bitterns and recorded habitat parameters at 30 points, making novel use of a small unmanned air…	2014	Wetlands	34	3		527	533	10.1007/s13157-014-0518-1	Scopus	Include	Breeding abundance/density				Land use/land cover	Water level	Wetland spatial attributes	Vegetation structure
Chaichana, Ratcha; Leah, Rick; Moss, Brian	Conservation of pond systems: a case study of intractability, Brown Moss, UK	Brown Moss is a Site of Special Scientific Interest in north-west England, of significance because of the occurrence, at least in the past, of the rare plant Luronium natans (Linnaeus) on the one hand, and its public popularity on the other. It is also a part of Ramsar site that comprises several other water bodies, the Meres, collectively valued for their water birds. It includes several fishles…	2011	HYDROBIOLOGIA	664	1		17	33	10.1007/s10750-010-0579-y	WoS	Exclude - Not on waterbirds
Chakraborty A., Barman H., Saha G.K., Aditya G.	Wintering waterbird assemblage in an emerging wetland of West Bengal, India: Characterization for conservation management	Waterbirds constitute a prominent biota and reflect the ecosystem health and functionality of the freshwater wetlands. Documentation of the bird species assemblages of wetlands is therefore carried out as a part of monitoring of wetlands from a sustainability viewpoint. Using the emerging wetland of Purbasthali, West Bengal, India, as a model study area, the diversity of the associated bird speci…	2021	Ornis Hungarica	29	1		1	19	10.2478/orhu-2021-0001	Both	Include					Density or abundance	Species richness/diversity
Chambon R., Dugravot S., Paillisson J.-M., Lemesle J.-C., Ysnel F., Gélinaud G.	Partial migration in inexperienced pied avocets Recurvirostra avosetta: distribution pattern and correlates	Birds exhibit a range of wintering behaviour from strictly migrant to strictly resident species. In partially migrating ones, some birds overwinter within their breeding region (resident birds) while others, although breeding in the same area, winter far away (migrant birds). Accordingly, choosing a wintering region is a key stage in the annual life cycle of birds, notably for inexperienced first…	2018	Journal of Avian Biology	49	6	e01549			10.1111/jav.01549	Scopus	Include	Individual movements				Body condition
Chambon R., Gélinaud G., Paillisson J.-M., Lemesle J.-C., Ysnel F., Dugravot S.	The first winter influences lifetime wintering decisions in a partially migrant bird	In facultative partial migration, flexibility of wintering behaviour throughout the bird's lifetime (i.e. switching between migrant and resident tactics and vice versa) may be considered an advantage because it allows individuals to cope with environmental conditions. Quantifying the extent of flexibility of wintering behaviour and identifying the related factors (environmental and individual var…	2019	Animal Behaviour	149			23	32	10.1016/j.anbehav.2018.12.018	Both	Exclude - No habitat quality assessment
Champoux L., Boily M., Fitzgerald G.	Thyroid Hormones, Retinol and Clinical Parameters in Relation to Mercury and Organohalogen Contaminants in Great Blue Heron (Ardea herodias) Nestlings from the St. Lawrence River, Québec, Canada	The exposure and effects of persistent environmental contaminants were investigated in great blue heron (Ardea herodias) nestlings sampled in 2001, 2002, 2006, and 2007 in freshwater and estuarine heronries along the St. Lawrence River, Québec (Canada). Biomarkers (retinoids, thyroid hormones, and clinical parameters) and contaminants (organochlorine contaminants, polychlorinated biphenyls (PCBs)…	2017	Archives of Environmental Contamination and Toxicology	72	2		200	214	10.1007/s00244-017-0364-2	Scopus	Exclude - Toxicology/pollution study
Chan J.F.W., To K.K.W., Tse H., Jin D.-Y., Yuen K.-Y.	Interspecies transmission and emergence of novel viruses: Lessons from bats and birds	As exemplified by coronaviruses and influenza viruses, bats and birds are natural reservoirs for providing viral genes during evolution of new virus species and viruses for interspecies transmission. These warm-blooded vertebrates display high species biodiversity, roosting and migratory behavior, and a unique adaptive immune system, which are favorable characteristics for asymptomatic shedding, …	2013	Trends in Microbiology	21	10		544	555	10.1016/j.tim.2013.05.005	Scopus	Exclude - Not on waterbirds
Chang T.-H., Chen S., Huang S.-T.	Shelter effect evaluation of the willow works bank protection method: A case study for Beinan River Reach 2009 Typhoon Morakot event	Beinan River is one of the rivers with perfect ecology and full of culture values in Taiwan. It is also the habitat of many freshwater fish species. Besides, the local agricultural crops are famous for exports due to its natural environment, too. Therefore, for these reasons, the hydraulic associations set a series of ecological constructions for waterfowl and fish species around the agricultural…	2013	Paddy and Water Environment	11	44652		15	33	10.1007/s10333-011-0288-9	Both	Exclude - Not on waterbirds
Chang, Qingling; Zhou, Yuanchun; Xu, Shiting; Zheng, Lixiao; Li, Jianhui; Yan, Baoping	Research on the Interaction of Waterfowl and Environmental Condition of Qinghai Lake Based on Linked Data	Knowledge about the wetland of Qinghai Lake western China is very interesting to biologists, as it is critically important in many decision-making processes such as for conservation site and biodiversity to analyze the scientist data obtained by advanced technology and devices. The raw data of the rare animals' habitat areas and the monitoring data are usually in large scale and isolated without …	2014	INTERNATIONAL SYMPOSIUM ON FUZZY SYSTEMS, KNOWLEDGE DISCOVERY AND NATURAL COMPUTATION (FSKDNC 2014)				143	156		WoS	Full text not available
Chappell M.A.	Thermal energetics of chicks of arctic-breeding shorebirds	1. 1. The heat-transfer characteristics of young and adults of several arctic-breeding shorebirds were examined. Heated, skin-covered metal casts were used for measurements difficult to perform on live birds. 2. 2. Heat transfer coefficients are high in small chicks, but decrease rapidly with age. Both heat transfer coefficients and body resistances to heat flow (i.e. insulation) are linearly rel…	1980	Comparative Biochemistry and Physiology -- Part A: Physiology	65	3		311	317	10.1016/0300-9629(80)90034-1	Scopus	Exclude - No habitat quality assessment
Chastant J.E., Gawlik D.E.	Water Level Fluctuations Influence Wading Bird Prey Availability and Nesting in a Subtropical Lake Ecosystem	Food availability affects the reproductive success of animal populations. However, food availability includes both prey abundance and its accessibility, which are regulated by different environmental processes. The match-mismatch hypothesis links reproductive success to annual variability in food availability, but the threshold hypothesis suggests that changes in prey abundance can reduce or inte…	2018	Waterbirds	41	1		35	45	10.1675/063.041.0105	Scopus	Include	Reproduction (number of eggs, chicks, recruitment)				Food availability	Water level	Vegetation structure
Chatterjee, Asitava; Adhikari, Shuvadip; Pal, Sudin; Mukhopadhyay, Subhra Kumar	COMMUNITY STRUCTURE OF MIGRATORY WATERBIRDS AT TWO IMPORTANT WINTERING SITES IN A SUB-HIMALAYAN FOREST TRACT IN WEST BENGAL, INDIA.	The waterbird community structures of two sub-Himalayan wetlands (Nararthali and Rasomati) situated in forested areas were compared during the wintering period. These wetlands had similar geophysical features but were subject to different conservation efforts. Sixty species of waterbirds, including four globally threatened species, were recorded during the study. Nararthali was found to be more d…	2020	Ring	42	1		15	37		WoS	Include					Density or abundance	Species richness/diversity
Chaudhari-Pachpande S., Pejaver M.K.	A preliminary study on the birds of Thane Creek, Maharashtra, India	Shorebirds also known as waders comprise several adaptations, which enable them to forage on exposed mudflats. The population of birds in any ecosystem shows the environmental quality of the area, pollution level, security and availability of food and habitat. Thane Creek located in Mumbai is one of the unique mangrove ecosystems, maintaining a good population of sediment-dwelling organisms that …	2016	Journal of Threatened Taxa	8	5		8797	8803	10.11609/jott.2397.8.5.8797-8803	Both	Include					Density or abundance	Species richness/diversity
Che X., Chen D., Zhang M., Quan Q., Møller A.P., Zou F.	Seasonal dynamics of waterbird assembly mechanisms revealed by patterns in phylogenetic and functional diversity in a subtropical wetland	Despite growing interest in using phylogenetic and functional methods to understand community assembly, few studies have examined how these methods can be used to assess seasonal variation in assembly mechanisms among migrant species. Migration can rapidly alter the relative influence of stochastic processes, species interactions, or environmental factors in shaping communities across seasons. He…	2019	Biotropica	51	3		421	431	10.1111/btp.12648	Scopus	Exclude - No habitat quality assessment
Chen T.-S., Lin H.-J., Huang S.-Y.	A framework on habitat connectivity among Taiwan's wetlands for overwintering Black-faced Spoonbill	More than half of all Black-faced Spoonbills, a threatened species, overwinter throughout the coastal areas of Taiwan. We used a geographic information system to develop a methodology of quantifying landscape connectivity to examine the quality and linkage of potential spoonbill habitat in Taiwan. We used number of overwintering years, maximum number of spoonbills, habitable area, and a landscape…	2015	Ocean and Coastal Management	116			78	88	10.1016/j.ocecoaman.2015.07.002	Scopus	Include					Land use/land cover	Density or abundance	Disturbance	Connectivity among different resources
Cheng K., Ayjan Y., Li F.F., Zong C.	Behavioral responses of breeding common coots(Fulica atra) to recreational disturbancein the Anbang river nature reserve	Ecotourism and outdoor recreation occur in wetlands worldwide, including sea coasts and inlands, and many species of waterfowl are faced with increasing disturbance from recreational activities of human beings. Common coots (Fulica atra) are widely distributed throughout the Old World and Australia, and breed in swamps in most of northern China. This species is indicative of wetland quality becau…	2018	Shengtai Xuebao	38	2		485	492	10.5846/stxb201609271949	Both	Include	Time budgets	Parental investment			Disturbance
CHIL, YOO JEONG; ???; ???	Characteristics of Population Dynamics and Habitat Use of Shorebirds in Rice Fields during Spring Migration	BACKGROUND: Shorebirds use a variety of wetlands astheir stopover sites to replenish energy and nutrient reservesalong the migration route. It is increasingly important tounderstand how birds use the remaining available habitatsduring migration period, because shorebird stopover sitesare often altered and destroyed. Rice fields serve as a majorinland stopover site for migrating shorebirds. Howeve…	2014	Korean Journal of Environmental Agriculture	33	4		334	343	10.5338/KJEA.2014.33.4.334	WoS	Include	Habitat selection				Wetland type
Choi G., Nam H.-K., Son S.-J., Do M.S., Yoo J.-C.	The Impact of Agricultural Activities on Habitat Use by the Wood Sandpiper and Common Greenshank in Rice Fields	Rice fields provide important inland stopover sites for migratory shorebirds. However, stopover duration and habitat use depend on the environmental conditions in the rice fields, which constantly change due to agricultural activities. This study determined the characteristics of habitat use in two shorebird species, the Wood Sandpiper Tringa glareola and Common Greenshank T. nebularia, in rice f…	2021	Ornithological Science	20	1		27	37	10.2326/osj.20.27	Scopus	Include	Density or abundance	Food availability			Water level	Agricultural practices
Choi J.-Y., Jang J.-D., Jeong K.-S., Joo G.-J.	Effects of habitat conditions in created wetlands on sustaining wintering waterfowl in riverine plains, Nakdong River, South Korea	The landscape setting of a habitat strongly influences the distribution, abundance, and species composition of waterfowl. Thus, habitat assessment is very important to understand the habitat characteristics that sustain waterfowl assemblages. In this study, we hypothesized that the excessive use of artificial materials when new wetlands are constructed negatively influences wintering waterfowl. T…	2015	Journal of Ecology and Environment	38	3		343	352	10.5141/ecoenv.2015.035	Scopus	Include	Density or abundance	Species richness/diversity			Wetland spatial attributes	Vegetation structure	Water level	Substrate type	Elevation/Aspect/Slope	Land use/land cover	Disturbance	Water chemistry
Choudhury, Jharna ; Kashyap, Dipanjan; Rahman, Julfiqur	Constraints faced by the farmers of different integrated farming system models under Kalong-Kapili NGO of Assam.	Integrated farming system is a resource management strategy to achieve economic and sustained agricultural production to meet diverse requirement of farm household while preserving the resource base and maintaining high environmental quality. A total of 120 farmers of Kalong-Kapili NGO from Kamrup (Metro) district of Assam were randomly selected for the study, comprising of 24, 20, 13, 20, 24 and…	2019	Environment and Ecology	37	4B		1605	1611		WoS	Exclude - Not on waterbirds
Chu-Agor M.L., Muñoz-Carpena R., Kiker G., Emanuelsson A., Linkov I.	Exploring vulnerability of coastal habitats to sea level rise through global sensitivity and uncertainty analyses	Changes in coastal habitats brought about by climate change have the potential to cause population decline of shoreline dependent organisms. In particular, sea level rise associated with climate change can drastically affect wetlands and beaches which are important foraging and nesting areas of these organisms. SLAMM 5 (Sea Level Affecting Marshes Model) is widely used to simulate wetland convers…	2011	Environmental Modelling and Software	26	5		593	604	10.1016/j.envsoft.2010.12.003	Scopus	Exclude - No habitat quality assessment
Chudzi?ska M.E., Van Beest F.M., Madsen J., Nabe-Nielsen J.	Using habitat selection theories to predict the spatiotemporal distribution of migratory birds during stopover - a case study of pink-footed geese Anser brachyrhynchus	Understanding how animals select for habitat and foraging resources therein is a crucial component of basic and applied ecology. The selection process is typically influenced by a variety of environmental conditions including the spatial and temporal variation in the quantity and quality of food resources, predation or disturbance risks, and inter- and intraspecific competition. Indeed, some of t…	2015	Oikos	124	7		851	860	10.1111/oik.01881	Scopus	Include	Habitat selection				Food availability	Predation pressure	Roost site availability/proximity	Density or abundance
Churchwell R.T., Kendall S., Brown S.C., Blanchard A.L., Hollmen T.E., Powell A.N.	The First Hop: Use of Beaufort Sea Deltas by Hatch-Year Semipalmated Sandpipers	River deltas along Alaska’s Beaufort Sea coast are used by hatch-year semipalmated sandpipers (Calidris pusilla) after leaving their terrestrial natal sites, but the drivers of their use of these stopover sites on the first “hop” of fall migration are unknown. We quantified sandpiper temporal distribution and abundance as related to food resources at three river deltas during the beginning of the…	2018	Estuaries and Coasts	41	1		280	292	10.1007/s12237-017-0272-8	Scopus	Include	Density or abundance	Physiological variables			Food availability
Chyb A., Minias P.	Complex associations of weather conditions with reproductive performance in urban population of a common waterbird	Weather conditions are recognized as one of key determinants of animal reproductive performance; however, the effect of weather on breeding success can be modulated by different features of breeding habitat. Constantly expanding urban areas cause significant changes in land cover and environmental conditions, but whether and how urban landscape mitigates weather impact on animal fitness remains l…	2022	International Journal of Biometeorology	66	6		1163	1172	10.1007/s00484-022-02266-6	Scopus	Include	Reproduction (number of eggs, chicks, recruitment)				Climate/weather (temperature, rain, wind)	Disturbance
Clark R.G., Leach S.W., Dufour K.W., Gendron M.	Wetland fidelity of female Mallard Anas platyrhynchos and Gadwall Anas strepera during brood rearing	Occurrence of and factors affecting fidelity to brood-rearing areas have received little attention in ducks; thus, data from individually marked female Mallard Anas platyrhynchos and Gadwall Anas strepera collected over 5-7 years were used to investigate these patterns and processes. First, it was determined whether the 30-day tracking period used in most recent brood survival studies was suffici…	2005	Wildfowl	55			17	28		Scopus	Include					Site fidelity
Clark, Nicholas J.; Clegg, Sonya M.; Klaassen, Marcel	Migration strategy and pathogen risk: non-breeding distribution drives malaria prevalence in migratory waders	Pathogen exposure has been suggested as one of the factors shaping the myriad of migration strategies observed in nature. Two hypotheses relate migration strategies to pathogen infection: the 'avoiding the tropics hypothesis' predicts that pathogen prevalence and transmission increase with decreasing non-breeding (wintering) latitude, while the 'habitat selection hypothesis' predicts lower pathog…	2016	OIKOS	125	9		1358	1368	10.1111/oik.03220	WoS	Exclude - No habitat quality assessment
Clarkson C.E.	Applicability of ptilochronology as a conservation tool in waterbird studies	Ptilochronology is a cost effective tool for determining the nutritional condition of birds. The technique uses the daily growth of feathers to decipher diet and habitat quality as well as contaminant load. To date, most studies using ptilochronology have focused primarily on passerines. The use of the technique in other orders, primarily waterbirds, could lead to a significant increase in their …	2011	Ecological Indicators	11	6		1707	1709	10.1016/j.ecolind.2011.04.019	Both	Include					Ptilochronology
Clausen K.K., Madsen J.	Philopatry in a changing world: Response of pink-footed geese anser brachyrhynchus to the loss of a key autumn staging area due to restoration of filsø lake, denmark [Philopatrie in einer sich wandelnden welt: Wie re-agieren kurzschnabelgänse anser brachyrhynchus auf den verlust eines wichtigen herbstsammelplatzes durch die renaturierung des filsøsees in dänemark?]	Site fidelity is a strong and widespread feature of many waterfowl species, but little is known about the response of philopatric birds to changing environmental conditions at their preferred staging sites. In this study we analyse the response of pink-footed geese Anser brachyrhynchus to the sudden loss of a major autumn staging area along their migration corridor, Filsø in Denmark, which follow…	2016	Journal of Ornithology	157	1		229	237	10.1007/s10336-015-1271-9	Both	Include					Body condition
Cleasby I.R., Bodey T.W., Vigfusdottir F., McDonald J.L., McElwaine G., Mackie K., Colhoun K., Bearhop S.	Climatic conditions produce contrasting influences on demographic traits in a long-distance Arctic migrant	The manner in which patterns of variation and interactions among demographic rates contribute to population growth rate (?) is key to understanding how animal populations will respond to changing climatic conditions. Migratory species are likely to be particularly sensitive to climatic conditions as they experience a range of different environments throughout their annual cycle. However, few stud…	2017	Journal of Animal Ecology	86	2		285	295	10.1111/1365-2656.12623	Scopus	Include	Survival	Reproduction (number of eggs, chicks, recruitment)	Density or abundance		Climate/weather (temperature, rain, wind)
Clemens R.S., Rogers D.I., Minton C.D.T., Rogers K.G., Hansen B.D., Choi C.-Y., Fuller R.A.	Favourable inland wetland conditions increase apparent survival of migratory shorebirds in Australia	Many migratory shorebird species using the East Asian–Australasian Flyway are declining rapidly. While the loss of staging habitats in East Asia is considered the primary cause, stressors to fitness often occur throughout the geographic range of declining species, and threats in the non-breeding grounds have been comparatively poorly studied. Three species of migratory shorebird, Curlew Sandpiper…	2021	Emu	121	3		211	222	10.1080/01584197.2021.1901596	Both	Include	Survival	Reproduction (number of eggs, chicks, recruitment)	Density or abundance		Wetland availability/number
Clemens R.S., Weston M.A., Haslem A., Silcocks A., Ferris J.	Identification of significant shorebird areas: Thresholds and criteria	Aim: Conservation managers designate significant areas for shorebirds based on imperfect data. Significant wetlands for migratory shorebirds have usually been identified on the basis of whether they exceed certain thresholds, defined either by total abundance (usually 20,000 waterbirds) or percentage of a population (usually 1.0%). We evaluate the performance of existing criteria and determine if…	2010	Diversity and Distributions	16	2		229	242	10.1111/j.1472-4642.2009.00635.x	Scopus	Exclude - No habitat quality assessment
Coates P.S., Casazza M.L., Halstead B.J., Fleskes J.P.	Relative value of managed wetlands and tidal marshlands for wintering northern pintails	Northern pintail Anas acuta (hereafter pintail) populations have declined substantially throughout the western United States since the 1970s, largely as a result of converting wetlands to cropland. Managed wetlands have been developed throughout the San Francisco Bay estuaries to provide wildlife habitat, particularly for waterfowl. Many of these areas were historically tidal baylands, and plans …	2012	Journal of Fish and Wildlife Management	3	1		98	109	10.3996/102011-JFWM-062	Scopus	Include	Habitat selection				Wetland type
Cohen J.B., Houghton L.M., Fraser J.D.	Nesting density and reproductive success of piping plovers in response to storm- and human-created habitat changes	The threatened population of Atlantic Coast piping plovers (Charadrius melodui) has increased under intensive management of predation and disturbance. However, the relative importance of habitat quality, nest predation, and chick predation in population dynamics and reproductive success of this species are poorly understood. We examined effects of breeding-habitat alterations, predation, and bree…	2009	Wildlife Monographs		173		1	24	10.2193/2007-553	Both	Include	Density or abundance	Reproduction (number of eggs, chicks, recruitment)			Land use/land cover	Food availability	Predation pressure	Time budgets
Cohen, Y.	Optimal control of waterfowl populations in North America.		1986	Environmental quality and ecosystem stability. Volume 3/A & 3/B. Proc. of the 3rd Int. Conference of the Israel Soc. for Ecology & Environmental Quality Sciences, Jerusalem, June 1-4, 1986.				95	105		WoS	Full text not available
Collazo J.A., O'Harra D.A., Kelly C.A.	Accessible habitat for shorebirds: Factors influencing its availability and conservation implications	We examined the relationship between water levels and accessible habitat, and how accessible habitat influenced Dunlin (Calidris alpina) and Semipalmated Sandpiper (Calidris pusilla) numbers in managed wetlands at Pea Island (North Carolina) and Merritt Island (Florida) National Wildlife Refuges in 1998 and 1999. At Pea Island we experimentally manipulated water levels, which also allowed us to e…	2002	Waterbirds	25	SPECIAL PUBL.2		13	24		Both	Include	Density or abundance				Water level	Water level variability	Food availability	Phenology								Carrying capacity estimate
Colloff, Matthew J.; Caley, Peter; Saintilan, Neil; Pollino, Carmel A.; Crossman, Neville D.	Long-term ecological trends of flow-dependent ecosystems in a major regulated river basin	The case for restoring water to the environment in the Murray-Darling Basin, Australia, is based mainly on condition assessments, although time series provide valuable information on trends. We assessed trends of 301 ecological time series (mean 23 years, range 1905-2013) in two categories: (1) population' (abundance, biomass, extent) and (2) non-population' (condition, occurrence, composition). …	2015	MARINE AND FRESHWATER RESEARCH	66	11		957	969	10.1071/MF14067	WoS	Exclude - No habitat quality assessment
Collop C., Stillman R.A., Garbutt A., Yates M.G., Rispin E., Yates T.	Variability in the area, energy and time costs of wintering waders responding to disturbance	Birds’ responses to human disturbance are interesting due to their similarities to anti-predator behaviour, and understanding this behaviour has practical applications for conservation management by informing measures such as buffer zones to protect priority species. To understand better the costs of disturbance and whether it will impact on population size, studies should quantify time-related r…	2016	Ibis	158	4		711	725	10.1111/ibi.12399	Scopus	Exclude - No habitat quality assessment
Colwell M.A., Feucht E.J.	Humboldt bay, california is more important to spring migrating shorebirds than previously recognized	An important first step in conservation is recognition of critical habitats worthy of protection. Both the Ramsar Convention and Western Hemisphere Shorebird Reserve Network (WHSRN) gauge wetland importance based on total shorebird abundance or percentage of a flyway population using a site. In 1998, WHSRN designated Humboldt Bay, California, USA a site of International Importance based on estima…	2018	Wader Study	125	2		135	141	10.18194/ws.00111	Both	Include					Density or abundance
Colwell M.A., Feucht E.J., Polevy C.	Winter abundance of shorebirds on Humboldt Bay, California, USA	Estimates of population size are the foundation of conservation actions; they facilitate identification of important habitats and provide evidence of population growth. We conducted four high-tide, winter (4 Nov 2018–17 Feb 2019) surveys of Humboldt Bay, California, a site of Hemispheric importance under the Western Hemisphere Shorebird Reserve Network (WHSRN), to provide estimates of shorebird a…	2019	Wader Study	126	2		116	124	10.18194/ws.00146	Scopus	Include					Density or abundance
Conkin J.A., Alisauskas R.T.	Modeling probability of waterfowl encounters from satellite imagery of habitat in the central Canadian arctic	We used aerial survey and corresponding digital land cover data to develop species-habitat models to describe breeding-ground distributions and landscape-level habitat associations of greater white-fronted geese (Anser albifrons), Canada (Branta canadensis) and cackling geese (B. hutchinsii), tundra swans (Cygnus columbianus), king eiders (Somateria spectabilis), and long-tailed ducks (Clangula h…	2013	Journal of Wildlife Management	77	5		931	946	10.1002/jwmg.560	Scopus	Include	Density or abundance				Land use/land cover	Elevation/Aspect/Slope										Habitat suitability model
Conklin J.R., Colwell M.A.	Diurnal and nocturnal roost site fidelity of Dunlin (Calidris alpina pacifica) at Humboldt Bay, California	Shorebird roosts are often considered traditional, on the basis of predictable occupancy by large numbers of birds over long periods. However, fidelity of individuals to roosts at fine spatial and temporal scales, particularly at night, has rarely been described. We compared diurnal and nocturnal use of high-tide roosts by radiotagged Dunlin (Calidris alpina pacifica) wintering (November-March) a…	2007	Auk	124	2		677	689	10.1642/0004-8038(2007)124[677:DANRSF]2.0.CO;2	Scopus	Exclude - No habitat quality assessment
Conklin J.R., Colwell M.A., Fox-Fernandez N.W.	High variation in roost use by Dunlin wintering in California: Implications for habitat limitation	Effective shorebird conservation requires a greater understanding of use and availability of high-tide roosts in coastal non-breeding areas. In this paper, we explore 1) variation in use of roosts; 2) landscape and environmental correlates of roost use; and 3) responses to predators and humans at roosts, to evaluate roost availability for a wintering population of Dunlin Calidris alpina pacifica …	2008	Bird Conservation International	18	3		275	291	10.1017/S0959270908000270	Scopus	Include	Site fidelity	Density or abundance	Time budgets		Climate/weather (temperature, rain, wind)	Predation pressure	Disturbance	Tide
Conklin, Jesse R.; Senner, Nathan R.; Battley, Philip F.; Piersma, Theunis	Extreme migration and the individual quality spectrum	Costs of migration, in terms of time, energy, and mortality risk, have a strong theoretical and empirical foundation in the study of birds. We expect these costs to be most severe for extreme long-distance migratory landbirds, whose demanding annual routines (e.g. non-stop flights > 8000 km and return journeys > 30 000 km) may approach their maximum physiological capabilities. To explore whether …	2017	JOURNAL OF AVIAN BIOLOGY	48	1		19	36	10.1111/jav.01316	WoS	Exclude - Review
Conlisk E.E., Golet G.H., Reynolds M.D., Barbaree B.A., Sesser K.A., Byrd K.B., Veloz S., Reiter M.E.	Both real-time and long-term environmental data perform well in predicting shorebird distributions in managed habitat	Highly mobile species, such as migratory birds, respond to seasonal and interannual variability in resource availability by moving to better habitats. Despite the recognized importance of resource thresholds, species-distribution models typically rely on long-term average habitat conditions, mostly because large-extent, temporally resolved, environmental data are difficult to obtain. Recent advan…	2022	Ecological Applications	32	4	e2510			10.1002/eap.2510	Scopus	Include	Occurrence				Wetland availability/number	Land use/land cover	Wetland type	Disturbance	Climate/weather (temperature, rain, wind)	Wetland spatial attributes						Habitat suitability model
Conner England J., Levengood J.M., Osborn J.M., Yetter A.P., Suski C.D., Cole R.A., Hagy H.M.	Associations of intestinal helminth infections with health parameters of spring-migrating female lesser scaup (Aythya affinis) in the upper Midwest, USA	Thousands of lesser scaup (Aythya affinis) die during spring and fall migrations through the upper Midwest, USA, from infections with Cyathocotyle bushiensis and Sphaeridiotrema spp. (Class: Trematoda) after ingesting infected intermediate hosts, such as non-native faucet snails (Bithynia tentaculata). The lesser scaup is a species of conservation concern and is highly susceptible to these infect…	2018	Parasitology Research	117	6		1877	1890	10.1007/s00436-018-5879-6	Both	Include	Parasite/pathogen burden				Morphometric variables	Body condition	Physiological variables
Conroy M.J., Miller M.W., Hines J.E.	Identification and synthetic modeling of factors affecting American black duck populations	We reviewed the literature on factors potentially affecting the population status of American black ducks (Anas rupribes). Our review suggests that there is some support for the influence of 4 major, continental-scope factors in limiting or regulating black duck populations: 1) loss in the quantity or quality of breeding habitats; 2) loss in the quantity or quality of wintering habitats; 3) harve…	2002	Journal of Wildlife Management	66	4 SUPPL. 150		1	64		Scopus	Include					Reproduction (number of eggs, chicks, recruitment)	Density or abundance	Land use/land cover	Abundance of surrogate species	Climate/weather (temperature, rain, wind)	Survival						Population forecast model
Conway C.J., Nadeau C.P., Piest L.	Fire helps restore natural disturbance regime to benefit rare and endangered marsh birds endemic to the Colorado River	Large flood events were part of the historical disturbance regime within the lower basin of most large river systems around the world. Large flood events are now rare in the lower basins of most large river systems due to flood control structures. Endemic organisms that are adapted to this historical disturbance regime have become less abundant due to these dramatic changes in the hydrology and t…	2010	Ecological Applications	20	7		2024	2035	10.1890/09-1624.1	Scopus	Include	Density or abundance				Vegetation structure
Cooch E.G.	Fledging size and survival in snow geese: Timing is everything (or is it?)	In many birds, body size at fledging is assumed to predict accurately the probability of subsequent survival, and size at fledging is often used as a proxy variable in analyses attempting to assess the pattern of natural selection on body size. However, in some species, size at fledging can vary significantly as a function of variation in the environmental component of growth. Such developmental …	2002	Journal of Applied Statistics	29	44652		143	162	10.1080/02664760120108494	Scopus	Include	Reproduction (number of eggs, chicks, recruitment)				Phenology	Morphometric variables
Cope D.R.	Variation in daily and seasonal foraging routines of non-breeding barnacle geese (Branta leucopsis): Working harder does not overcome environmental constraints	This study describes the changes in stored body fat in Svalbard barnacle geese Branta leucopsis over the non-breeding period, and uses behavioural patterns to explain the variation in body fat stores. It was predicted that foraging effort would: (1) increase at low food densities; (2) increase when days were short; (3) decrease in smaller flocks; (4) be bimodally distributed throughout the day fo…	2003	Journal of Zoology	260	1		65	71	10.1017/s0952836903003509	Scopus	Include					Body condition	Time budgets	Food availability
Corrigan, Robert M.; Scrimgeour, Garry J.; Paszkowski, Cynthia	Nest Boxes Facilitate Local-Scale Conservation of Common Goldeneye (Bucephala clangula) and Bufflehead (Bucephala albeola) in Alberta, Canada	We tested the general predictions of increased use of nest boxes and positive trends in local populations of Common Goldeneye (Bucephala clangula) and Bufflehead (Bucephala albeola) following the large-scale provision of nest boxes in a study area of central Alberta over a 16-year period. Nest boxes were rapidly occupied, primarily by Common Goldeneye and Bufflehead, but also by European Starling…	2011	AVIAN CONSERVATION AND ECOLOGY	6	1	1			10.5751/ACE-00435-060101	WoS	Include	Density or abundance				Wetland availability/number
Couch R., Nelson E.	Myriophyllum quitense (Haloragaceae) in the United States	A systematic study of more than 15,000 Myriophyllum specimens from 189 North American herbaria yielded 63 M. quitense specimens. Late 19th century collections were made from Henry's Fork of the Snake River in Jefferson County, Idaho, in 1872, from Santa Cruz Creek, Tucson, Pima County, Arizona, in 1881, from Yellowstone Lake in 1885, and from Crook County, Oregon, in 1894. Twentieth century colle…	1988	Brittonia	40	1		85	88	10.2307/2806880	Scopus	Exclude - Not on waterbirds
Coulson J.C.	Variation in clutch size of the common eider: A study based on 41 breeding seasons on Coquet Island, Northumberland, England	The clutch size of the Common Eider (Somateria mollissima) nesting on Coquet Island, Northumberland, UK has been studied for 41 successive years, during which time there has been a progressive decline in the annual mean clutch size, from a peak in 1962 of 5.37 eggs per nest to 3.43 eggs in 1996. There is evidence of a density-dependent relationship between clutch size and numbers of adult ducks f…	1999	Waterbirds	22	2		225	238	10.2307/1522211	Scopus	Include					Reproduction (number of eggs, chicks, recruitment)	Density or abundance
Coulson J.C.	A review of philopatry in seabirds and comparisons with other waterbird species	Belief that most seabirds return to breed where they had been reared as chicks and exhibit high levels of philopatry and, by implication, have low levels of gene flow, is untenable. In the past, estimates of philopatry have been exaggerated because of the comparative ease of finding individuals returning to their natal area and the difficulty in locating those that have moved away. Measures of ph…	2016	Waterbirds	39	3		229	240	10.1675/063.039.0302	Scopus	Exclude - Review
Coulton D.W., Clark R.G., Wassenaar L.I., Howerter D.W., Anderson M.G.	Social and habitat correlates of immigrant recruitment of yearling female Mallards to breeding locations	Conspecific avoidance and attraction hypotheses have been proposed to explain patterns of animal spacing behavior and have been frequently used to explain habitat selection by dispersers. In birds, tests of these hypotheses have been limited to fine spatial scales and have not considered dispersal distance. We used discriminant function analysis (DF) of feather ?34S, ?D, ?15N and ?13C values to i…	2011	Journal of Ornithology	152	3		781	791	10.1007/s10336-011-0660-y	Scopus	Include	Habitat selection				Breeding abundance/density	Wetland availability/number
Cox Jr. R.R., Afton A.D.	Evening flights of female Northern Pintails from a major roost site	We monitored evening flights of female Northern Pintails (Anas acuta) from Lacassine National Wildlife Refuge (NWR) in southwestern Louisiana during winters of 1991-1992 and 1992-1993. We analyzed the influence of female age, winter, and date within wintering period on three flight parameters: distance, duration, and departure time. Flight distance and duration increased with date within winterin…	1996	Condor	98	4		810	819	10.2307/1369861	Scopus	Include	Individual movements				Climate/weather (temperature, rain, wind)	Hunting regulations
Cox Jr. R.R., Afton A.D.	Use of habitats by female norther pintails wintering in southwestern Louisiana	The breeding population of norther pintails (Anas acuta) in 1996 was 39% below the long-term average. Because winter habitat quality may influence subsequent breeding population size in pintails, identification of habitats used by wintering pintails and factors influencing use of habitats may be important for managing for population increase. We examined variation in diel use of habitats by radio…	1997	Journal of Wildlife Management	61	2		435	443	10.2307/3802601	Both	Include	Habitat selection				Land use/land cover	Hunting regulations
Craig, Michael D.; Moore, Glenn I.; Kirkby, Tony; Singor, Marcus; Russell, Bill; Graff, John	Birds of Lake McLarty Nature Reserve, Western Australia: an internationally important wetland facing an uncertain future.	Freshwater wetlands are the most threatened major habitat type globally and freshwater birds are consequently disproportionately threatened among birds worldwide. These facts emphasise the need for obtaining detailed data on the occurrence and abundance of waterbirds against which to compare population trends and management actions designed to maintain populations. In response to this need we pre…	2018	Records of the Western Australian Museum	33	2		145	170		WoS	Include	Density or abundance				Water level
Croft M.V., Chow-Fraser P.	Non-random sampling and its role in habitat conservation: A comparison of three Wetland macrophyte sampling protocols	Aquatic macrophytes provide essential spawning and nursery habitat for fish, valuable food source for waterfowl, migratory birds and mammals, and contribute greatly to overall biodiversity of coastal marshes of the Laurentian Great Lakes. Two approaches have been used to survey the plant community in coastal wetlands, and these include the grid (GR) and transect (TR) methods. These methods have b…	2009	Biodiversity and Conservation	18	9		2283	2306	10.1007/s10531-009-9588-4	Both	Exclude - Not on waterbirds
Crooks S.	The effect of sea-level rise on coastal geomorphology	Sustainable management of coastal resources requires that future generations of people and wildlife enjoy an ongoing and equitable level of environmental quality (Crooks & Turner 1999). The UK coast is, however, difficult to manage, being inhabited by a population with assets entrenched behind old flood defences and under threat from the combined risks of flooding and habitat change associated wi…	2004	Ibis	146	SUPPL.1		18	20	10.1111/j.1474-919X.2004.00323.x	Scopus	Exclude - Not on waterbirds
Cumming G.S., Paxton M., King J., Beuster H.	Foraging guild membership explains variation in waterbird responses to the hydrological regime of an arid-region flood-pulse river in Namibia	1.Little is known about hydrological influences on tropical waterbird communities. We used a 16-year data set (1991-2007) of waterbird censuses, together with a classification of observed species into foraging guilds, to explore the relationships between natural variations in flow regime, foraging guild and the community composition of waterbirds at the Okavango River in the Caprivi Strip of nort…	2012	Freshwater Biology	57	6		1202	1213	10.1111/j.1365-2427.2012.02789.x	Both	Include	Density or abundance				Water level	Water level variability
Cunha, MR; Moreira, MH; Sorbe, JC	The amphipod Corophium multisetosum (Corophiidae) in Ria de Aveiro (NW Portugal). II. Abundance, biomass and production	The abundance and biomass of Corophium multisetosum Stock, 1952 were determined from benthic corer samples collected monthly over 1 yr in the upper reaches of Canal de Mira (Ria de Aveiro, Portugal). Both density and biomass over the sampling period were negatively correlated with water temperature and positively correlated with chlorophyll n concentration in the sediment. C, multisetosum density…	2000	MARINE BIOLOGY	137	4		651	660	10.1007/s002270000385	WoS	Exclude - Not on waterbirds
Cunningham S.J., Castro I., Potter M.A.	The relative importance of olfaction and remote touch in prey detection by North Island brown kiwis	Birds that forage by probing in sand, soil or mud substrates must often use senses other than vision to find their prey. Kiwis (Apterygidae) are nocturnal probing birds inhabiting forested areas in New Zealand. Their visual sense is reduced, but they have a highly developed sense of smell, a bill tip organ similar to that found in Scolopacidae shorebirds, which may be used to detect vibrotactile …	2009	Animal Behaviour	78	4		899	905	10.1016/j.anbehav.2009.07.015	Scopus	Exclude - Not on waterbirds
Custer C.M., Suárez S.A., Olsen D.A.	Feeding habitat characteristics of the Great Blue Heron and Great Egret Nesting along the Upper Mississippi River, 1995-1998	The Great Blue Heron (Ardea herodias) and Great Egret (Ardea alba) nested in eight colonies along the Upper Mississippi River, USA, and individual birds were followed by airplane to feeding sites during the nesting seasons in 1995-1998. Both species used braided channel/ backwater habitats for feeding more than expected, based on availability, and open pool and main navigation channel less than e…	2004	Waterbirds	27	4		454	468	10.1675/1524-4695(2004)027[0454:FHCOTG]2.0.CO;2	Both	Include	Habitat selection				Land use/land cover	Proximity to breeding colony/site
Cuyckens G.A.E., Perovic P.G., Cristobal L.	How are wetlands and biological interactions related to carnivore distributions at high altitude?	Determining the geographic range of species is a main objective in ecology and has implications for conservation. Key determinants of carnivore distribution in dry environments are competition and the availability of water. Here, we gathered and mapped the available information on carnivore habitat quality in the high Andes and Puna in the extreme north of Argentina. We investigated four carnivor…	2015	Journal of Arid Environments	115	1		14	18	10.1016/j.jaridenv.2014.12.009	Scopus	Exclude - Not on waterbirds
Dahlén B., Eriksson M.O.G.	Breeding biology of the Red-throated Diver Gavia stellata in the core area of the Swedish population	We investigated the breeding success of a Red-throated Diver Gavia stellata population of approximately 70 pairs during ten seasons, 1991-2000, in a 1820 km2 study area. dominated by coniferous forests and mires in Malung, Dalarna in Central Sweden. The majority of the pairs bred in tarns smaller than 1.0 ha and foraged in larger freshwater lakes or rivers up to a distance of 4.6 km. Average bree…	2002	Ornis Svecica	12	1		1	33		Scopus	Include	Reproduction (number of eggs, chicks, recruitment)				Climate/weather (temperature, rain, wind)	Wetland spatial attributes	Disturbance	Connectivity among different resources
Dai C., Yi Y., Liu Y., Ba Q., Fan Y.	Seasonal changes of diatom community structure in the Zhalong wetland and its relationship with environmental conditions	The Zhalong wetland is located in the western portion of the Heilongjiang Province, downstream of the Wuyuer River, which is the most complete wetland in north China at similar latitudes. It is an important habitat for cherish cranes and waterfowl. Recently, water in the Zhalong wetland became more saline. In 2012, algae samples were collected from six sites in spring, summer, and autumn. In tota…	2017	Shengtai Xuebao	37	8		2818	2827	10.5846/stxb201603100424	Scopus	Exclude - Not on waterbirds
Dale S.	Breeding population increase and range expansion of the Great Crested Grebe Podiceps cristatus in southeastern Norway	The Great Crested Grebe Podiceps cristatus is listed as near-threatened on the Norwegian red list due to small population size, estimated in 2015 at 220–380 pairs. Population size is considered to be stable. Approximately one quarter of the population (50–100 pairs) is thought to occur in Oslo and Akershus, but this estimate is not based on detailed data, and the only previous systematic estimate…	2020	Ornis Norvegica	43			4	16	10.15845/ON.V43I0.2982	Scopus	Include	Breeding abundance/density				Wetland spatial attributes	Elevation/Aspect/Slope	Water chemistry
Daly, Kyle O.; Andersen, David E.; Brininger, Wayne L.; Cooper, Thomas R.	Radio-transmitters have no impact on survival of pre-fledged American Woodcocks	AmericanWoodcocks (Scolopax minor) are a high priority species of conservation need across most of their breeding range due to long-term population declines. Survival of juveniles may be key to understanding these population declines, but there have been few direct estimates of juvenile woodcock survival rates, and no recent assessment of the possible effect of radio-tagging on juvenile survival.…	2015	JOURNAL OF FIELD ORNITHOLOGY	86	4		345	351	10.1111/jofo.12117	WoS	Include	Reproduction (number of eggs, chicks, recruitment)				Climate/weather (temperature, rain, wind)
Darby, Philip C.; Fujisaki, Ikuko; Mellow, David J.	THE EFFECTS OF PREY DENSITY ON CAPTURE TIMES AND FORAGING SUCCESS OF COURSE-HUNTING ADULT SNAIL KITES	Foraging-patch selection may be influenced by prey density, prey availability, and the energetic costs associated with searching for and capturing prey. Although prey density influences profitability, prey availability may be influenced by habitat and environmental characteristics. We made in situ observations of Snail Kites (Rostrhamus sociabilis) foraging on their exclusive prey, apple snails (…	2012	CONDOR	114	4		755	763	10.1525/cond.2012.110051	WoS	Exclude - Not on waterbirds
Darrah A.J., Krementz D.G.	Distribution and habitat use of king rails in the illinois and upper Mississippi river valleys	The migratory population of the king rail (Rallus elegans) has declined dramatically during the past 40 years, emphasizing the need to identify habitat requirements of this species to help guide conservation efforts. To assess distribution and habitat use of king rails along the Illinois and Upper Mississippi valleys, USA, we conducted repeated call-broadcast surveys at 83 locations in 2006 and 1…	2009	Journal of Wildlife Management	73	8		1380	1386	10.2193/2008-561	Scopus	Include	Occurrence				Vegetation structure
Davis C.A., Bidwell J.R.	Response of aquatic invertebrates to vegetation management and agriculture	Wetland managers rely on a variety of vegetation management techniques to set back plant succession, enhance seed production, create hemi-marsh conditions, and reduce the coverage of invasive plants in wetlands. We evaluated the effects of vegetation management techniques (prescribed burning, cattle grazing, mowing, and disking) on aquatic invertebrate communities in seasonal wetlands in the Rain…	2008	Wetlands	28	3		793	805	10.1672/07-156.1	Scopus	Exclude - Not on waterbirds
Davis C.A., Smith L.M.	Ecology and management of migrant shorebirds in the playa lakes region of Texas	During spring and fall migration, shorebirds rely on stopover areas to replenish energy reserves and fulfill nutrient requirements. Most studies of stopover areas have focused ou wetlands in the Northern Great Plains; little attention has been given to wetlands in the Southern Great Plains, especially the Playa Lakes Region (PLR). Our objectives were to determine migrant-shorebird species composi…	1998	Wildlife Monographs		140		1	43		Scopus	Include	Density or abundance				Vegetation structure	Food availability	Water level	Bare mud/mudflat extent/occurrence
Davis C.A., Smith L.M., Conway W.C.	Lipid reserves of migrant shorebirds during spring in playas of the southern Great Plains	Inland-migrating shorebirds rely on wetlands as stopover sites to replenish nutrient reserves. Because wetlands are spatially and temporally dynamic, shorebirds may accumulate highly variable lipid reserves. We compared lipid reserves among four shorebird species (American Avocets [Recurvirostra americana], Long-billed Dowitchers [Limnodromus scolopaceus], Least Sandpipers [Calidris minutilla], a…	2005	Condor	107	2		457	462	10.1650/7584	Scopus	Include	Body condition				Climate/weather (temperature, rain, wind)
Davis S.K., Devries J.H., Armstrong L.M.	Variation in passerine use of burned and hayed planted grasslands	Creation of grassland communities is a popular approach to conserve grassland-nesting waterfowl and songbirds. Much uncertainty remains regarding the most appropriate seed mixtures and the type and frequency of management. We conducted line-transect songbird surveys in grasslands converted from cropland to native and tame grass-forb mixtures and managed by burning (native only) or haying (native …	2017	Journal of Wildlife Management	81	8		1494	1504	10.1002/jwmg.21316	Scopus	Exclude - Not on waterbirds
Davis T.J., Keppel G.	Fine-scale environmental heterogeneity and conservation management: Beach-cast wrack creates microhabitats for thermoregulation in shorebirds	Conservation management to protect coastal ecosystems sometimes overlooks site-specific fine-scale heterogeneity. For example, while habitat loss is a known key driver of population declines in many shorebirds, these birds are also dependent on high-quality habitats to maximize energy stores. Here we describe the microhabitats provided by beach-cast wrack (washed up macroalgae and seagrasses), a …	2021	Journal of Applied Ecology	58	6		1291	1301	10.1111/1365-2664.13865	Both	Include	Proportional behavioural allocation within flock/site				Climate/weather (temperature, rain, wind)	Vegetation structure
de Fouw J., van der Zee E.M., van Gils J.A., Eriksson B.K., Weerman E.J., Donadi S., van der Veer H.W., Olff H., Piersma T., van der Heide T.	The interactive role of predation, competition and habitat conditions in structuring an intertidal bivalve population	Habitat characteristics, predation and competition are known to interactively drive population dynamics. Highly complex habitats, for example, may reduce predation and competition, allowing more individuals living together in a certain area. However, the strength and direction of such interactions can differ strongly and are context dependent. Furthermore, as habitat characteristics are rapidly c…	2020	Journal of Experimental Marine Biology and Ecology	523		151267			10.1016/j.jembe.2019.151267	Both	Exclude - Not on waterbirds
De Jong A.	Seasonal shift of foraging habitat among farmland breeding Eurasian Curlews Numenius arquata	The importance of landscape heterogeneity for farmland birds is widely recognized, but the underlying processes remain unclear. Here I investigate the distribution of foraging and non-foraging Eurasian Curlews over agricultural treatment classes during the breeding season. The results show that Eurasian Curlews used grassland for foraging early in the breeding season but shifted to cereal fields …	2012	Ornis Norvegica	35			23	27		Scopus	Include	Proportional behavioural allocation within flock/site				Land use/land cover
de la Casa-Resino I., Hernández-Moreno D., Castellano A., Soler Rodríguez F., Pérez-López M.	Biomarkers of oxidative status associated with metal pollution in the blood of the white stork (Ciconia ciconia) in Spain	The aim of this study was to determine the impact of specific environmental contaminants on the activities of antioxidant enzymes in terrestrial, free-living birds. To investigate this, several biomarkers and the levels of lead, mercury, and arsenic were determined in blood of white stork (Ciconia ciconia) nestlings from two different colonies located in the west of Spain that were exposed to dif…	2015	Toxicological and Environmental Chemistry	97	5		588	598	10.1080/02772248.2015.1051484	Scopus	Exclude - Toxicology/pollution study
De Sanctis A., Biddau L., Fasola M.	Post-migratory care of young by Crab Plovers Dromas ardeola	The Crab Plover Dromas ardeola is the only waterbird species known to provision offspring well after the post-reproductive migration and through overwintering. A few previous quantitative studies have reported inconclusively that juveniles begged rarely, and also indiscriminately at other juveniles. Here, we describe the feeding behaviour of adult and juvenile Crab Plovers during the first part o…	2005	Ibis	147	3		490	497	10.1111/j.1474-919x.2005.00419.x	Scopus	Exclude - No habitat quality assessment
Debela M.T., Wu Q., Li Z., Sun X., Omeno O., Li Y.	Habitat suitability assessment of wintering herbivorous anseriformes in poyang lake, China	To design a good conservation strategy for herbivorous Anseriformes wintering in Poyang Lake, knowledge of habitat suitability is essential. Therefore, this study aimed to assess the habitat suitability of herbivorous Anseriformes of China’s Poyang Lake. Landsat images with a resolution of 30 m downloaded from the United States Geological Survey, and other ancillary data were used. The ENVI 5.3 s…	2021	Diversity	13	4	171			10.3390/d13040171	Scopus	Include					Land use/land cover	Wetland availability/number	Primary productivity	Elevation/Aspect/Slope	Disturbance							Habitat suitability model
Deboelpaep E., Coenegracht T., De Wolf L., Libert A., Vanschoenwinkel B., Koedam N.	Bio-energetic data show weak spatial but strong seasonal differences in wetland quality for waders in a Mediterranean migration bottleneck	Assessing the quality of wetlands as refuelling areas for migrating waterbirds based on resource distribution patterns is challenging. Resources in wetlands can vary both horizontally and vertically and may be differentially available to different bird species at different times of the year. Therefore, the extent to which wetland quality can be generalised across seasons and for a diversity of bi…	2020	Freshwater Biology	65	9		1529	1542	10.1111/fwb.13518	Both	Include	Food availability				Water chemistry	Vegetation structure	Substrate type	Water level	Disturbance							Carrying capacity estimate
Degtyarev V.G.	Effect of deep freezing of lakes on food supply in habitats of waterbirds	The phenomenon of bottom substrate exposure in deeply freezing lakes during the melting of ice in spring is described. It leads to the formation in the lake of a large temporary biotope-a combination of shoals and exposed portions of the silty bed-with a high trophic capacity for ducks, shorebirds, gulls, etc. The lake in such a state is a rich foraging area for nesting and migrating bird populat…	2007	Russian Journal of Ecology	38	6		408	412	10.1134/S1067413607060057	Scopus	Exclude - No habitat quality assessment
Demarchi M.W.	Are Lesser Snow Geese, Chen caerulescens caerulescens, exceeding the carrying capacity of the Fraser River delta's brackish marshes?	Brackish marshes of the Fraser River delta provide important habitats for such high-profile animals as White Sturgeon (Acipenser transmontanus), Pacific Eulachon (Thaleichthys pacificus), Pacific salmon (Oncorhynchus spp.), Western Sandpiper (Calidris mauri), and Lesser Snow Goose (Chen caerulescens caerulescens), the latter comprising the "Fraser-Skagit" segment of the Wrangel Island (Russia) po…	2006	Canadian Field-Naturalist	120	2		213	224	10.22621/cfn.v120i2.290	Both	Include	Food availability				Wetland availability/number											Carrying capacity estimate
Denac D.	Resource-dependent weather effect in the reproduction of the White Stork Ciconia ciconia	Weather affects the breeding success of White Stork Ciconia ciconia, but the effect has not been studied in the context of different food resources or habitat quality. The aim of this study was to determine whether the impact of weather conditions on breeding success was dependent on habitat quality. The effect of weather on reproduction was analysed in two populations that differed significantly…	2006	Ardea	94	2		233	240		Scopus	Include	Reproduction (number of eggs, chicks, recruitment)				Climate/weather (temperature, rain, wind)	Land use/land cover
Descamps S., Bêty J., Love O.P., Gilchrist H.G.	Individual optimization of reproduction in a long-lived migratory bird: A test of the condition-dependent model of laying date and clutch size	Optimality theory predicts that both timing of arrival and arrival state on the breeding area will determine reproductive timing and investment in migratory organisms. We tested this idea using a condition-dependent individual optimization model (Ardea68, 1980, 225 and The American Naturalist143, 1994, 698) in common eider ducks through descriptive data, path analyses and experimental manipulatio…	2011	Functional Ecology	25	3		671	681	10.1111/j.1365-2435.2010.01824.x	Scopus	Exclude - No habitat quality assessment
Descamps S., Gilchrist H.G., Bêty J., Buttler E.I., Forbes M.R.	Costs of reproduction in a long-lived bird: Large clutch size is associated with low survival in the presence of a highly virulent disease	Fitness costs of reproduction are expected to be more pronounced when the environmental conditions deteriorate. We took advantage of a natural experiment to investigate the costs of reproduction among common eiders (Somateria mollissima) nesting at a site in the Arctic, where an avian cholera epizootic appeared at different magnitudes. We tested the predictions that larger reproductive effort (cl…	2009	Biology Letters	5	2		278	281	10.1098/rsbl.2008.0704	Scopus	Include	Survival				Reproduction (number of eggs, chicks, recruitment)	Parasite/pathogen burden
DeVink J.-M.A., Clark R.G., Slattery S.M., Wayland M.	Is selenium affecting body condition and reproduction in boreal breeding scaup, scoters, and ring-necked ducks?	Elevated levels of selenium (Se) have been detected in wintering and spring-staging lesser scaup. Here, we compared spring scaup Se and mercury (Hg) levels to those of ring-necked ducks and white-winged scoters, species exhibiting increasing and decreasing boreal populations, respectively. Mercury concentrations were low in all three species. Geometric mean (95%CI) liver Se concentrations were 6.…	2008	Environmental Pollution	152	1		116	122	10.1016/j.envpol.2007.05.003	Scopus	Exclude - Toxicology/pollution study
Dias M.P.	Use of salt ponds by wintering shorebirds throughout the tidal cycle	Many salt ponds around the Mediterranean are being either abandoned or converted into aquaculture enterprises, which affects their use by migratory shorebirds. Effective management of salt ponds can improve their attractiveness to birds but requires a better understanding of the shorebirds' response to variations in environmental conditions of the ponds. The main objectives of this study were to …	2009	Waterbirds	32	4		531	537	10.1675/063.032.0406	Scopus	Include	Density or abundance	Proportional behavioural allocation within flock/site			Water chemistry	Water level	Wetland spatial attributes	Vegetation structure	Disturbance	Tide	Wetland type
Dickson D.L.	The red-throated loon as an indicator of environmental quality	Between 1985-1989, the number of Gavia stellata pairs with nesting territories remained the same at all but one Beaufort Sea coastline study plot. Breeding effort also tended to be constant among years. The percentage of resident pairs that nested ranged from 73-78%, except in 1986, when only 58% nested, possibly because of a late spring thaw. Breeding success averaged 0.63 young per nesting pair…	1992	Occasional Paper - Canadian Wildlife Service	73						Scopus	Include	Breeding abundance/density	Reproduction (number of eggs, chicks, recruitment)			Predation pressure	Abundance of surrogate species	Food availability	Foraging parameters	Climate/weather (temperature, rain, wind)	Water level
Dimalexis A., Pyrovetsi M., Sgardelis S.	Foraging ecology of the Grey Heron (Ardea cinerea), Great Egret(Ardea alba) and Little Egret (Egretta garzetta) in response to habitat, at 2 Greek wetlands	We studied the responses of 3 heron species, Grey Heron (Ardea cinerea), Great Egret (A. alba) and Little Egret (Egretta garzella) to different foraging habitats in 2 Greek wetlands of international importance, Lakes Mikri Prespa and Kerkini, These lakes are different in their hydrology, productivity and vegetation cover. Parameters of foraging tactics - such as strike rate, foraging effort expen…	1997	Waterbirds	20	2		261	272	10.2307/1521692	Scopus	Include	Foraging parameters				Wetland type	Water level
Dingle H.	Rowley review. Bird migration in the southern hemisphere: A review comparing continents	To broaden perspectives and stimulate research on migration, I survey the bird species that breed in the northern hemisphere and migrate to the southern hemisphere and species that migrate within the southern hemisphere, comparing routes, seasonal patterns and life histories. Differences in the area and latitudinal extent of land masses on the two sides of the Equator influence patterns of bird m…	2008	Emu	108	4		341	359	10.1071/MU08010	Scopus	Exclude - Review
Djerdali S., Tortosa F.S., Doumandji S.	Do white stork (ciconia ciconia) parents exert control over food distribution when feeding is indirect?	Intra-brood food distribution in altricial birds can strongly affect nestling competitive hierarchies and subsequent brood reduction. Food allocation patterns result from scramble competitions among the nestlings, various forms of parental favoritism, and/or agonistic interactions among nestlings. Food allocation is related to agonistic interactions among nestlings or to parental favouritism in n…	2008	Ethology Ecology and Evolution	20	4		361	374	10.1080/08927014.2008.9522517	Scopus	Include					Climate/weather (temperature, rain, wind)
Dodman T., Diagana C.	Movements of waterbirds within Africa and their conservation implications	Waterbirds in Africa have developed diverse strategies to exploit the wide variety of African wetlands. Whilst some species are largely sedentary, especially those in relatively static tropical climates, most demonstrate movements in response to changing seasons and environmental conditions. The onset of rain is an important trigger for migration: some waterbirds are harbingers of the rainy seaso…	2007	Ostrich	78	2		149	154	10.2989/OSTRICH.2007.78.2.7.87	Scopus	Exclude - Review
Dodson S.I., Lillie R.A.	Zooplankton communities of restored depressional wetlands in Wisconsin, USA	Wisconsin has lost approximately 2 million hectares of wetland since statehood (1848). Through the combined efforts of state and federal agencies and private groups focused primarily on wetland restoration for waterfowl habitat management or compensatory mitigation, a fairly substantial gain in wetland area has been achieved. Much of the wetland restoration effort in Wisconsin has occurred on for…	2001	Wetlands	21	2		292	300	10.1672/0277-5212(2001)021[0292:ZCORDW]2.0.CO;2	Both	Exclude - Not on waterbirds
Doherty K.E., Evans J.S., Walker J., Devries J.H., Howerter D.W.	Building the foundation for international conservation planning for Breeding ducks across the U.S. and canadian border	We used publically available data on duck breeding distribution and recently compiled geospatial data on upland habitat and environmental conditions to develop a spatially explicit model of breeding duck populations across the entire Prairie Pothole Region (PPR). Our spatial population models were able to identify key areas for duck conservation across the PPR and predict between 62.1 - 79.1% (68…	2015	PLoS ONE	10	2	e0116735			10.1371/journal.pone.0116735	Scopus	Include	Breeding abundance/density				Wetland availability/number	Wetland spatial attributes	Climate/weather (temperature, rain, wind)	Elevation/Aspect/Slope	Land use/land cover	Primary productivity						Spatially-explicit population abundance model
Dong Z., Wang Z., Yang X.	Changes in Suitable Waterbirds’ Habitats from 1990 to 2010 in the Bielahong Watershed of Northeast China	Waterbirds’ habitats in the Bielahong watershed of Northeast China have undergone substantial degradation and fragmentation. An analysis of the suitability change of habitats is critical to waterbirds’ habitats conservation. In this study, the suitability maps of waterbirds’ habitats in 1990, 2000, and 2010 were created using the ecological niche suitability model (ENSM) in Bielahong Watershed of…	2015	Journal of the Indian Society of Remote Sensing	43	3		599	607	10.1007/s12524-014-0429-x	Scopus	Include					Primary productivity	Land use/land cover	Elevation/Aspect/Slope	Disturbance	Wetland availability/number							Habitat suitability model
Dong Z.Y., Wang Z.M., Liu D.W., Song K.S., Li L., Ren C.Y., Jia M.M.	Spatial decision analysis on Wetlands restoration in the Lower Reaches of Songhua River (LRSR), Northeast China, based on Remote Sensing and GIS	Wetlands in the Lower Reaches of Songhua River (LRSR), Northeast China, are rich in biodiversity and natural resources, which provide crucial staging and wintering habitats for various endangered species. However, in the past five decades, the size of this wetland area has decreased, and its quality has deteriorated because of increased natural and human activities. Wetland restoration is critica…	2014	International Journal of Environmental Research	8	3		849	860		Scopus	Include	Breeding abundance/density	Occurrence			Elevation/Aspect/Slope	Land use/land cover	Primary productivity	Climate/weather (temperature, rain, wind)	Disturbance	Wetland availability/number						Habitat suitability model
Doxa A., Theodorou K., Crivelli A.J., Hatzilacou D., Catsadorakis G., Malakou M., Nazirides T., Robert A.	Spatially correlated environmental factors drive synchronisation in populations of the Dalmatian Pelican	Spatial synchrony in population dynamics has been documented recently across a range of taxa, and a number of hypotheses about the mechanisms driving spatial synchrony and the consequences of this phenomenon for the persistence of populations have emerged. Spatial environmental covariance is one of the principal factors influencing this synchrony on a large scale. However, most studies focus on p…	2012	Population Ecology	54	4		499	507	10.1007/s10144-012-0330-9	Scopus	Include	Survival	Reproduction (number of eggs, chicks, recruitment)			Climate/weather (temperature, rain, wind)	Food availability	Water level
Dreitz V.J.	Parental behaviour of a precocial species: Implications for juvenile survival	Parents determine habitat selection for precocial young by leading their young to foraging areas until the chicks attain full independence. There are potential benefits and costs to reproductive success associated with changing habitats while caring for young. This study investigated the relationship between different types of habitats and their quality on chick survival and brood movements of a …	2009	Journal of Applied Ecology	46	4		870	878	10.1111/j.1365-2664.2009.01658.x	Both	Include	Reproduction (number of eggs, chicks, recruitment)	Individual movements			Food availability	Land use/land cover	Abundance of surrogate species
Drever M.C., Provencher J.F., O'Hara P.D., Wilson L., Bowes V., Bergman C.M.	Are ocean conditions and plastic debris resulting in a ‘double whammy’ for marine birds?	We report a mortality event of Red Phalaropes (Phalaropus fulicarius) that occurred from October to November 2016 on the north coast of British Columbia, Canada. All individuals were severely underweight and showing signs of physiological stress. The guts of all carcasses contained ingested plastics (100%, n = 9). Distribution modelling from pelagic bird surveys (1990–2010) indicated that Red Pha…	2018	Marine Pollution Bulletin	133			684	692	10.1016/j.marpolbul.2018.06.028	Scopus	Exclude - No habitat quality assessment
Drever, M. C.; Nudds, T. D.; Clark, R. G.	Agricultural policy and nest success of prairie ducks in Canada and the United States.	The Prairie Pothole Region of North America has been modified by agriculture during the past 100 yr, resulting in habitat loss, fragmentation, and degradation that have reduced the abundance and productivity of many wildlife species. The 1985 U.S. Farm Bill provided economic incentives to agriculture that are considered by many to be beneficial to nesting waterfowl and other wildlife. Canada has …	2007	Avian Conservation and Ecology	2	2		5	article 5		WoS	Include	Reproduction (number of eggs, chicks, recruitment)				Wetland availability/number	Land use/land cover
Drewien, RC; Terrazas, AL; Taylor, JP; Barraza, JMO; Shea, RE	Status of lesser snow geese and Ross's geese wintering in the Interior Highlands of Mexico	During winters 1998 and 1999 we surveyed, by air or ground, 145 wetland areas in 8 states of the Mexican Interior Highlands for lesser snow geese (Chen caerulescens caerulescens) and Ross's geese (C. rossii, hereafter both species are jointly referred to as light geese). Only limited data were available on abundance, distribution, habitat use, and species composition of light geese flocks winteri…	2003	WILDLIFE SOCIETY BULLETIN	31	2		417	432		WoS	Include					Density or abundance
Drzewi?ska-Cha?ko J., W?odarczyk R., Gajewski A., Rudnicka K., Dunn P.O., Minias P.	Immunocompetent birds choose larger breeding colonies	Optimal size of social groups may vary between individuals, depending on their phenotypic traits, such as dominance status, age or personality. Larger social groups often enhance transmission rates of pathogens and should be avoided by individuals with poor immune defences. In contrast, more immunocompetent individuals are expected to take advantage of larger group sizes (e.g. better protection, …	2021	Journal of Animal Ecology	90	10		2325	2335	10.1111/1365-2656.13540	Scopus	Exclude - No habitat quality assessment
Ducouret P., Romano A., Dreiss A.N., Marmaroli P., Falourd X., Bincteux M., Roulin A.	Elder barn owl nestlings flexibly redistribute parental food according to siblings’ need or in return for allopreening	Kin selection and reciprocation of biological services are distinct theories invoked to explain the origin and evolutionary maintenance of altruistic and cooperative behaviors. Although these behaviors are not considered to be mutually exclusive, the costbenefit balance of behaving altruistically or cooperating reciprocally and the conditions promoting a switch between such different strategies h…	2020	American Naturalist	196	2		257	269	10.1086/709106	Scopus	Exclude - Not on waterbirds
Dudarev A.A.	Dietary exposure to persistent organic pollutants and metals among Inuit and Chukchi in Russian arctic Chukotka	Objectives. The general aim was to assess dietary exposure to selected persistent organic pollutants (POPs) and metals among Eskimo (Inuit) and Chukchi of the Chukotka Peninsula of the Russian Arctic, and to establish recommendations for exposure risk reduction. Study design. A cross-sectional evaluation of nutritional patterns of coastal and inland indigenous peoples of the Chukotka Autonomous O…	2012	International Journal of Circumpolar Health	71	1				10.3402/ijch.v71i0.18592	Scopus	Exclude - Not on waterbirds
Duerr A.E., DeStefano S.	Using a metal detector to determine lead sinker abundance in waterbird habitat	Waterbirds have died of lead poisoning from ingesting lead fishing sinkers in the United States and Europe. Estimating abundance and distribution of sinkers in the environment will help researchers to understand the potential effects of lead poisoning from sinker ingestion. We used a metal detector to test how environmental conditions and sinker characteristics affected detection of sinkers. Odds…	1999	Wildlife Society Bulletin	27	4		952	958		Scopus	Exclude - Toxicology/pollution study
Duettmann, Heinz; Grande, Celia; Duettmann, Jennifer	Flash in the pan: how grassland renewal affects reproduction of Northern Lapwings Vanellus vanellus	Capsule: Grassland renewal is associated with short-term beneficial effects on density and reproduction of Northern Lapwings Vanellus vanellus followed by long-lasting reduced breeding numbers after sward establishment.Aims: To assess short- and long-term effects of grassland renewal on the reproduction of Northern Lapwings.Methods: In the years 1999-2011 we counted breeding Northern Lapwings on …	2018	BIRD STUDY	65	4		516	524	10.1080/00063657.2018.1561644	WoS	Include	Breeding abundance/density	Reproduction (number of eggs, chicks, recruitment)			Time since grassland re-seeding
Dugger B.D., Feddersen J.C.	Using river flow management to improve wetland habitat quality for waterfowl on the Mississippi River, USA	In an effort to improve wetland conditions on the highly regulated Upper Mississippi River, the U.S. Army Corps of Engineers conducted an experiment that involved using navigation dams to restore the stable, summer low water portion of the natural flow regime that would expose soil and permit establishment of moist-soil plant species. Plant response was measured and waterfowl surveys and behaviou…	2009	Wildfowl	59			62	74		Both	Include	Density or abundance	Time budgets			Vegetation structure	Food availability
Dugger B.D., Moore M.L., Finger R.S., Petrie M.J.	True metabolizable energy for seeds of common moist-soil plant species	Understanding the true metabolizable energy (TME) value of food is important for constructing bioenergetic models. We estimated gross energy, nutrient composition, and TME values for the seeds of 3 native and 1 invasive exotic wetland plant that occur in the diet of waterfowl. True metabolizable energy values were 0.50 ± 0.080 kcal/g for spike rush (Eleocharis palustris), 0.65 ± 0.080 kcal/g for …	2007	Journal of Wildlife Management	71	6		1964	1967	10.2193/2006-144	Both	Exclude - No habitat quality assessment
Duijns S., Van Gils J.A., Smart J., Piersma T.	Phenotype-limited distributions: Short-billed birds move away during times that prey bury deeply	In our seasonal world, animals face a variety of environmental conditions in the course of the year. To cope with such seasonality, animals may be phenotypically flexible, but some phenotypic traits are fixed. If fixed phenotypic traits are functionally linked to resource use, then animals should redistribute in response to seasonally changing resources, leading to a ‘phenotype-limited’ distribut…	2015	Royal Society Open Science	2	6	150073			10.1098/rsos.150073	Both	Include	Morphometric variables				Sex-dependent distribution	Food availability	Engergy budget
Duncan P., Hewison A.J.M., Houte S., Rosoux R., Tournebize T., Dubs F., Burel F., Bretagnolle V.	Long-term changes in agricultural practices and wildfowling in an internationally important wetland, and their effects on the guild of wintering ducks	1. The Marais Poitevin, one of the principal wintering and passage sites for ducks and waders in the East Atlantic flyway, underwent agricultural intensification in the 1980s. The numbers of ducks declined in the period 1979-96 in the main roost, Baie de l'Aiguillon; this was a site-specific phenomenon for which local factors were responsible. We describe here long-term changes in some key charac…	1999	Journal of Applied Ecology	36	1		11	23	10.1046/j.1365-2664.1999.00363.x	Both	Include	Density or abundance				Land use/land cover	Water level	Hunting records
Duriez O., Ens B.J., Choquet R., Pradel R., Klaassen M.	Comparing the seasonal survival of resident and migratory oystercatchers: Carry-over effects of habitat quality and weather conditions	Events happening in one season can affect life-history traits at (the) subsequent season(s) by carry-over effects. Wintering conditions are known to affect breeding success, but few studies have investigated carry-over effects on survival. The Eurasian oystercatcher Haematopus ostralegus is a coastal wader with sedentary populations at temperate sites and migratory populations in northern breedin…	2012	Oikos	121	6		862	873	10.1111/j.1600-0706.2012.20326.x	Both	Include	Survival				Climate/weather (temperature, rain, wind)	Food availability	Wetland type
Dybala K.E., Truan M.L., Engilis A., Jr.	Summer vs. Winter: Examining the temporal distribution of avian biodiversity to inform conservation	Winter habitat quality plays a key role in avian population regulation, and conservation of winter habitat is a priority for waterfowl, shorebirds, and Neotropical migrant landbirds. Yet, there has been little discussion of the importance of conserving temperate wintering habitat for landbirds, including the billions of Neotemperate migratory landbirds that winter in the United States. The value …	2015	Condor	117	4		560	576	10.1650/CONDOR-15-41.1	Both	Include	Species richness/diversity				Occurrence
Eadie J.M., Lyon B.E.	Environmentally driven escalation of host egg rejection decimates success of an avian brood parasite	The black-headed duck (Heteronetta atricapilla) of South America is the only known avian obligate brood parasite with precocial offspring. In Argentina, it relies on two species of coots as primary hosts, which typically reject 35-65% of duck eggs. We show that environmentally driven increases in host egg rejection behavior lead to substantial reductions in the reproductive success of the brood p…	2020	Behavioral Ecology	31	6		1316	1325	10.1093/beheco/araa084	Scopus	Include	Reproduction (number of eggs, chicks, recruitment)				Water level variability	Vegetation structure
Edwards K.R.	Lythrum salicaria L. (Purple loosestrife)	Stems are annual and square to six-sided. The stems emerge in late April or May. Leaves are sessile and typically oppositeor in whorls, although some of the leaves near the top of the stem may be alternate. The inflorescence is a showy terminal spike (10-40cm in length) covered with numerous magenta-coloured flowers. Flowering occurs from early June into September. Flowers are tubular with up to …	2012	A Handbook of Global Freshwater Invasive Species				91	102		Scopus	Exclude - Not on waterbirds
Efrat R., Hatzofe O., Nathan R.	Landscape-dependent time versus energy optimizations in pelicans migrating through a large ecological barrier	During migration, birds are often forced to cross ecological barriers, facing challenges due to scarcity of resources and suitable habitats. While crossing such barriers, birds are expected to adjust their behaviour to reduce time, energy expenditure and associated risks. We studied the crossing of the Sahara Desert by the Great White Pelican (Pelecanus onocrotalus), a large wetland-specialist. W…	2019	Functional Ecology	33	11		2161	2171	10.1111/1365-2435.13426	Scopus	Exclude - No habitat quality assessment
Efroymson R.A., Peterson M.J., Giffen N.R., Ryon M.G., Smith J.G., Hargrove W.W., Roy W.K., Welsh C.J., Druckenbrod D.L., Quarles H.D.	Investigating habitat value to inform contaminant remediation options: Case study	Habitat valuation methods were implemented to support remedial decisions for aquatic and terrestrial contaminated sites at the East Tennessee Technology Park (ETTP) on the US Department of Energy (DOE) Oak Ridge Reservation in Oak Ridge, TN, USA. The habitat valuation was undertaken for six contaminated sites: Contractor's Spoil Area, K-901-N Disposal Area, K-770 Scrapyard, K-1007-P1 pond, K-901 …	2008	Journal of Environmental Management	88	4		1452	1470	10.1016/j.jenvman.2007.07.024	Both	Include					Species richness/diversity	Breeding abundance/density	Connectivity among different resources
Eichholz M.W., Elmberg J.	Nest site selection by holarctic waterfowl: A multi-level review	Because of birds' mobility, behaviour and many species' migratory nature, they select repeatedly and spatially among habitats and have been central figures in studies of avian breeding habitat selection during the 20th and 21st centuries. The scientific literature on habitat use by breeding waterfowl has origins dating back to the writings of Charles Darwin in The Voyage of the Beagle, wherein he…	2014	Wildfowl				86	130		Scopus	Exclude - Review
Elliott M., De Jonge V.N.	The management of nutrients and potential eutrophication in estuaries and other restricted water bodies	Conceptual models are derived to indicate the signs and symptoms inherent in nutrient changes to brackish, estuarine and coastal areas of restricted circulation. These give a structured approach to detecting adverse symptoms of hypernutrification and eutrophication at all levels of biological organisation, from effects at cellular levels to the ecosystem approach. The conceptual models illustrate…	2002	Hydrobiologia	475-476			513	524	10.1023/A:1020372316420	Both	Exclude - Not on waterbirds
Ellis K.S., Anteau M.J., Cuthbert F.J., Gratto-Trevor C.L., Jorgensen J.G., Newstead D.J., Powell L.A., Ring M.M., Sherfy M.H., Swift R.J., Toy D.L., Koons D.N.	Impacts of extreme environmental disturbances on piping plover survival are partially moderated by migratory connectivity	Effective conservation for listed migratory species requires an understanding of how drivers of population decline vary spatially and temporally, as well as knowledge of range-wide connectivity between breeding and nonbreeding areas. Environmental conditions distant from breeding areas can have lasting effects on the demography of migratory species, yet these consequences are often the least unde…	2021	Biological Conservation	264		109371			10.1016/j.biocon.2021.109371	Scopus	Include	Survival				Climate/weather (temperature, rain, wind)	Vegetation structure	Disturbance
Elmberg J., Nummi P., Pöysä H., Gunnarsson G., Sjöberg K.	Early breeding teal Anas crecca use the best lakes and have the highest reproductive success	Teal (Anas crecca) broods were studied in 1988-2003 in a boreal watershed comprising 51 permanent wetlands. Brood size of near-fledged ducklings was negatively related to the hatching date, i.e. early pairs had higher reproductive success than late pairs. However, brood size of newly hatched ducklings was not related to the hatching date, implying that the advantage of early breeding is due to pr…	2005	Annales Zoologici Fennici	42	1		37	43		Scopus	Include	Reproduction (number of eggs, chicks, recruitment)				Phenology
Ens B.J., Goss-Custard J.D.	The effect of sea level rise on a migratory wader	To investigate the possible effects of sea level rise on the migratory waders that depend on the Wadden Sea for their survival, we chose the well-studied Oystercatcher (Haematopus ostralegus) as a representative of a short-distance migrant. The total population size is modelled as an equilibrium between density-dependent mortality during winter and density-dependent reproduction during summer. Lo…	1995	Studies in Environmental Science	65	PART B		827	830	10.1016/S0166-1116(06)80112-3	Scopus	Include	Survival	Reproduction (number of eggs, chicks, recruitment)			Wetland spatial attributes											Carrying capacity estimate
Erwin R.M.	The relevance of the Mediterranean region to colonial waterbird conservation	The Mediterranean Sea is the largest partially enclosed sea in the world and provides habitat to more than 100 species of waterbirds from the Palearctic-North African-Middle Eastern regions. Even though the Mediterranean suffers from pollution, has little tidal influence, and is oligotrophic, more than half of the western Palearctic populations of numerous waterfowl species winter in the region. …	1996	Waterbirds	19	SUPPL.1		1	11	10.2307/1521941	Both	Exclude - Review
Escapa M., Iribarne O., Navarro D.	Effects of the intertidal burrowing crab Chasmagnathus granulatus on infaunal zonation patterns, tidal behavior, and risk of mortality	Rhythmic movements in response to tidal cycles are characteristic of infaunal inhabitant of intertidal soft-bottoms, allowing them to remain in the area with best living conditions. The effect of bioturbators as modifier of local environmental conditions and thus of gradients in intertidal habitats, has not been investigated yet. The Atlantic estuarine intertidal areas are dominated by the burrow…	2004	Estuaries	27	1		120	131	10.1007/BF02803566	Scopus	Include	Habitat selection	Foraging parameters			Abundance of surrogate species	Tide
Evans P.R.	Seasonal and annual patterns of mortality in migratory shorebirds: some conservation implications	Identifies high adult survival as a key feature in the life history strategies of migratory shorebirds, and discusses factors which permit such high survival on, and en route to, the Arctic breeding grounds. Conservation implications are noted, including maintenance of the environmental quality of staging posts through prevention of pollution and prevention/restoration of habitat loss, provision …	1991	Bird population studies				346	359		Scopus	Full text not available
Evers D.C., Sperduto M., Gray C.E., Paruk J.D., Taylor K.M.	Restoration of common loons following the North Cape Oil Spill, Rhode Island, USA	Oil spills are a widespread problem in the marine environment and can have extensive acute and chronic adverse impacts to resident and migratory biota. On 19 January 1996, the North Cape oil tanker caught fire and grounded on the coast of Rhode Island resulting in the spill of 828,000 gal (3134 metric tonnes) of home heating oil. It resulted in the estimated death of nearly 2300 birds, including …	2019	Science of the Total Environment	695		133849			10.1016/j.scitotenv.2019.133849	Scopus	Include	Reproduction (number of eggs, chicks, recruitment)				Water level variability	Proximity to breeding colony/site	Disturbance	Water level	Water chemistry	Wetland type
Falk K., Nøhr H., Rasmussen L.M.	Margrethe-Kog and the Artificial Saltwater Lagoon: Evaluation of a Habitat Restoration Project in the Danish Wadden Sea	Across the Danish–German border in the Wadden Sea, a new dike was completed in 1981, enclosing formerly productive tidal flats and marsh areas which were most important as feeding grounds to breeding and migrant waterbirds. The bird populations responded immediately by a 50% or more reduction in numbers of resting birds and breeding pairs of most species. This paper reviews the management of the …	1994	Environmental Conservation	21	2		133	144	10.1017/S0376892900024565	Scopus	Exclude - Review
Fang X., Wu R., Feng Y., Huang Y., Liu S., Yuan L., Liu J., Niu X., Wang X., Hu H.	Enhancing bird diversity via species differential analysis at the Haizhu National Wetland Park in Guangzhou, China: a case study	The Haizhu National Wetland Park (HNWP) is the only national wetland park in a central megalopolis area in China. It was established to restore and conserve a damaged composite wetland ecosystem comprising urban rivers, inner lakes, and semi-natural forests with fruit trees in central Guangzhou. In 2013, our survey at HNWP revealed that the bird diversity was poor, which indirectly reflected the …	2021	Restoration Ecology	29	3	e13329			10.1111/rec.13329	Both	Include					Species richness/diversity
Faragó S., Gosztonyi L.	Population trend, phenology and dispersion of common waterfowl species in hungary based on aten year long time series of the Hungarian waterfowl monitoring [Kivonat - gyakoribb vízivadfajok állománytrendje, fenológiája és diszperziója Magyarországon a Magyar Vízivad monitoring 10 éves adatsorainak tükrében]	The HUNGARIAN WATERFOWL MONITORING (HWM) takes place at 48 observation units. The current study shows the 25 common waterfowl species, their trend, phenology, and dispersion in Hungary using the data of a ten-year period between the 1996/1997 and 2005/2006 seasons. The six commonest species were: Anas platyrhynchos, Anser albifrons, Anser fabalis, Anser anser, Anas crecca and Fulica atra. During …	2009	Acta Silvatica et Lignaria Hungarica	5			83	107		Scopus	Include					Density or abundance
Farinós P., Robledano F., Perona C., Soto A.J.	Lagoons as a waterbird habitat: Response of communities to human impact and management across space and time scales	Coastal lagoons (CLs) are transitional systems which harbor remarkable biologicalvalues and resources while performing key functional roles for ecological and socialsystems. Waterbirds are valuable top-level indicators of habitat conditions in CLs.Changes in the intensity of human influence (impact and/or management) cause dramaticchanges in the composition, structure and conservation value of th…	2013	Lagoons: Habitat and Species, Human Impacts and Ecological Effects				57	108		Scopus	Include	Density or abundance	Species richness/diversity			Disturbance	Food availability	Water level	Wetland spatial attributes	Water chemistry
Fasola M., Hafner H., Kayser Y., Bennetts R.E., Cezilly F.	Individual dispersal among colonies of Little Egrets Egretta garzetta	Colonial waterbirds are unusual in that competition for nest-sites or mates may occur at a scale of a few metres, whereas thousands of birds may overlap in their foraging range at a larger scale. Dispersal has been evaluated for only a few such species, and its adaptive significance remains unclear. We studied Little Egret dispersal among all the colonies within the Camargue, southern France. The…	2002	Ibis	144	2		192	199	10.1046/j.1474-919X.2002.00060.x	Scopus	Include					Individual movements
Fefelov I.V., Tupitsyn I.I., Podkovyrov V.A.	On the population structure of waterbirds from the Selenga River delta and Lake Baikal basin	The data of 1970-2000 on changes in the fauna, habitat state, numbers, and migratory behavior of birds associated with water of Lake Baikal basin, and the Selenga River delta in particular, are analyzed. The environmental conditions is suggested to stipulate the high variability of the bird population structure. The latter does not promotes die formation of isolated local populations and new taxa…	2006	Zoologicheskii Zhurnal	85	9		1143	1151		Scopus	Full text not available
Ferenczi M., Beckmann C., Warner S., Loyn R., O'Riley K., Wang X., Klaassen M.	Avian influenza infection dynamics under variable climatic conditions, viral prevalence is rainfall driven in waterfowl from temperate, south-east Australia	Understanding Avian Influenza Virus (AIV) infection dynamics in wildlife is crucial because of possible virus spill over to livestock and humans. Studies from the northern hemisphere have suggested several ecological and environmental drivers of AIV prevalence in wild birds. To determine if the same drivers apply in the southern hemisphere, where more irregular environmental conditions prevail, w…	2016	Veterinary Research	47	1	23			10.1186/s13567-016-0308-2	Scopus	Include	Parasite/pathogen burden				Density or abundance	Climate/weather (temperature, rain, wind)
Fernández G., Lank D.B.	Sex, age, and body size distributions of Western Sandpipers during the nonbreeding season with respect to local habitat	We documented the local density and sex, age-class, and body size distributions of Western Sandpipers (Calidris mauri) among habitats at Bahia Santa Maria, northwestern Mexico, during the nonbreeding season. Three habitats were recognized: brackish flats, mangroves, and cattail marshes, which we ranked as richest to poorest in food resources and safest to most dangerous in predation danger. Weste…	2006	Condor	108	3		547	557	10.1650/0010-5422(2006)108[547:SAABSD]2.0.CO;2	Both	Include					Sex-dependent distribution	Food availability	Predation pressure	Morphometric variables	Age class distribution
Fernández G., Lank D.B.	Do sex and habitat differences in antipredator behavior of western sandpipers Calidris mauri reflect cumulative or compensatory processes?	Individuals manage their risk of predation in different ways in different situations. We studied the use of anti-predator behavior by Western Sandpipers (Calidris mauri) at Bahía Santa María, northwestern Mexico, foraging in three habitats that differed in presumed predation danger. Brackish flats are completely open, making them theoretically less dangerous for feeding sandpipers than mangroves …	2010	Journal of Ornithology	151	3		665	672	10.1007/s10336-010-0507-y	Both	Include					Anti-predator behaviours	Sex-dependent distribution	Morphometric variables	Density or abundance
Ferrarini A., Celada C., Gustin M.	Preserving the Mediterranean bird flyways: Assessment and prioritization of 38 main wetlands under human and climate threats in Sardinia and Sicily (Italy)	Wetlands provide a wide range of ecosystem services, including supplying the food and shelter for a rich assemblage of waterbirds and providing the stopover sites that allow birds to make migratory journeys. Human impact and the ongoing climate change are however reducing the ability of wetlands to provide such important services. Through field surveys, GIS analyses and climate projections, we as…	2021	Science of the Total Environment	751		141556			10.1016/j.scitotenv.2020.141556	Scopus	Include	Species richness/diversity	Density or abundance			Disturbance	Pollution	Agricultural practices	Climate/weather (temperature, rain, wind)
Finger T.A., Afton A.D., Schummer M.L., Petrie S.A., Badzinski S.S., Johnson M.A., Szymanski M.L., Jacobs K.J., Olsen G.H., Mitchell M.A.	Environmental factors influence lesser scaup migration chronology and population monitoring	Identifying environmental metrics specific to lesser scaup (Aythya affinis; scaup) spring migration chronology may help inform development of conservation, management and population monitoring. Our objective was to determine how environmental conditions influence spring migration of lesser scaup to assess the effectiveness of the Waterfowl Breeding Population and Habitat Survey in accurately esti…	2016	Journal of Wildlife Management	80	8		1437	1449	10.1002/jwmg.21131	Scopus	Include	Individual movements	Phenology			Climate/weather (temperature, rain, wind)
Finlayson C.M., Gell P.A., Conallin J.	Continuing the discussion about ecological futures for the lower Murray River (Australia) in the Anthropocene	The lower Murray River (Australia) has been subject to considerable change from human activities, including the conversion of a variable flow system to one with regulated water levels and the conversion of the estuary to a freshwater system. These conditions will face further pressures owing to reduced flows and higher sea levels associated with climate change. Policy decisions to retain present …	2021	Marine and Freshwater Research						10.1071/MF20344	Scopus	Exclude - No habitat quality assessment
Finn P.G., Catterall C.P.	Towards an efficient indicator of habitat quality for Eastern Curlews on their intertidal feeding areas	Migratory shorebirds feed in intertidal wetlands during the winter non-breeding season, to meet their daily needs and accumulate reserves for the flight to their breeding grounds. However, these habitats may be impacted by development. Eastern Curlew (Numenius madagascariensis) populations are declining in Australia, where we assessed relationships among the curlews’ feeding behaviours, prey type…	2022	Australasian Journal of Environmental Management						10.1080/14486563.2022.2084166	Both	Include	Density or abundance				Foraging parameters	Foraging substrate	Sex-dependent distribution	Tide
Fleskes J.P., Gilmer D.S., Jarvis R.L.	Distribution of female northern pintails in relation to hunting and location of hunted and non-hunted habitats in the Grassland Ecological Area, California	To provide baseline information and better understand distribution of northern pintails (Anas acuta) in relation to hunting and distribution of hunted and non-hunted habitats in the Grassland Ecological Area (EA), we radio-tagged 191 Hatch-Year(HY) and 228 After-Hatch-Year (AHY) female pintails in the San Joaquin Valley and tracked their movements in the Grassland EA during September - March 1991…	2002	California Fish and Game	88	2		75	94		Scopus	Full text not available
Fleskes J.P., Jarvis R.L., Gilmer D.S.	September-March survival of female northern pintails radiotagged in San Joaquin Valley, California	To improve understanding of pintail ecology, we radiotagged 191 hatch-year (HY) and 228 after-hatch-year (AHY) female northern pintails (Anas acuta) in the San Joaquin Valley (SJV), and studied their survival throughout central California, USA, during September-March, 1991-1994. We used adjusted Akaike Information Criterion (AICc) values to contrast known-fate models and examine variation in surv…	2002	Journal of Wildlife Management	66	3		901	911	10.2307/3803154	Scopus	Include	Survival				Hunting regulations	Body condition
Fleskes J.P., Yee J.L., Yarris G.S., Loughman D.L.	Increased body mass of ducks wintering in California's Central Valley	Waterfowl managers lack the information needed to fully evaluate the biological effects of their habitat conservation programs. We studied body condition of dabbling ducks shot by hunters at public hunting areas throughout the Central Valley of California during 2006-2008 compared with condition of ducks from 1979 to 1993. These time periods coincide with habitat increases due to Central Valley J…	2016	Journal of Wildlife Management	80	4		679	690	10.1002/jwmg.1053	Scopus	Include	Body condition				Climate/weather (temperature, rain, wind)
Fleskes J.P., Yee J.L., Yarris G.S., Miller M.R., Casazza M.L.	Pintail and mallard survival in California relative to habitat, abundance, and hunting	The influence of habitat, waterfowl abundance, and hunting on winter survival of waterfowl is not well understood. We studied late August-March survival of 163 after-hatch-year (AHY) and 128 hatch-year (HY) female mallards (Anas platyrhynchos) radiotagged in Sacramento Valley (SACV) and 885 AHY female northern pintails (A. acuta) radiotagged throughout the Central Valley of California, USA, relat…	2007	Journal of Wildlife Management	71	7		2238	2248	10.2193/2005-634	Scopus	Include	Survival				Body condition	Hunting regulations	Wetland availability/number	Density or abundance
Fletcher K., Aebischer N.J., Baines D., Foster R., Hoodless A.N.	Changes in breeding success and abundance of ground-nesting moorland birds in relation to the experimental deployment of legal predator control	An 8-year-field experiment on moorland in northern England manipulated the abundance of legally controllable predators whilst maintaining consistent habitat conditions. Subsequent changes in both the breeding success and abundance of five ground-nesting bird species were monitored: lapwing Vanellus vanellus, golden plover Pluvialis apricaria, curlew Numenius arquata, red grouse Lagopus lagopus sc…	2010	Journal of Applied Ecology	47	2		263	272	10.1111/j.1365-2664.2010.01793.x	Scopus	Include	Reproduction (number of eggs, chicks, recruitment)	Density or abundance			Vegetation structure	Predation pressure
Flis A.	Nest types and nest-site selection of the Little Bittern Ixobrychus minutus breeding in fishpond habitat in south-eastern Poland	The paper describes chosen habitat conditions determining the occurrence and nesting of the Little Bittern Ixobrychus minutus and their effect on the nest type (breeding nest BN or mock nest MN). The Little Bittern is a monogamous bird whose male can build a couple of nests during the breeding season. The main questions posed in this work are: (1) what habitat is chosen for the nesting site, and …	2016	Polish Journal of Ecology	64	2		268	276	10.3161/15052249PJE2016.64.2.010	Scopus	Include	Habitat selection				Water level	Vegetation structure	Wetland spatial attributes
Fokkema W., de Boer W., van der Jeugd H.P., Dokter A., Nolet B.A., De Kok L.J., Elzenga J.T.M., Olff H.	The nature of plant adaptations to salinity stress has trophic consequences	In different ecosystems herbivores highly prefer particular plant species. This is often explained in a stoichiometric framework of nutrient-based plant adaptations to herbivory. We hypothesize that such super-palatability can also arise as an evolutionary by-product of osmoregulatory adaptations of plants to stressful environmental conditions, as salinity, drought and cold. Here, we investigate …	2016	Oikos	125	6		804	811	10.1111/oik.02757	Scopus	Exclude - No habitat quality assessment
Folk T.H., Hepp G.R.	Effects of habitat use and movement patterns on incubation behavior of female wood ducks (Aix sponsa) in southeast Alabama	We examined effects of movement patterns and habitat use of female Wood Ducks (Aix sponsa) during incubation on incubation constancy and recess frequency. Incubating females (n = 41) were equipped with subcutaneous radiotransmitters and subsequently located during daily recess events. Using compositional analysis, we determined beaver ponds, creeks, ephemeral wetlands, and lake-influenced habitat…	2003	Auk	120	4		1159	1167	10.2307/4090286	Scopus	Include	Habitat selection	Nest attendance			Wetland type	Individual movements	Body condition
Fondell T.F., Flint P.L., Sedinger J.S., Nicolai C.A., Schamber J.L.	Intercolony variation in growth of black brant goslings on the Yukon-Kuskokwim Delta, Alaska	Recent declines in black brant (Branta bernicla nigricans) are likely the result of low recruitment. In geese, recruitment is strongly affected by habitat conditions experienced by broods because gosling growth rates are indicative of forage conditions during brood rearing and strongly influence future survival and productivity. In 2006-2008, we studied gosling growth at 3 of the 4 major colonies…	2011	Journal of Wildlife Management	75	1		101	108	10.1002/jwmg.24	Scopus	Include					Morphometric variables
Fonseca J., Navedo J.G.	Shorebird predation on benthic invertebrates after shrimp-pond harvesting: Implications for semi-intensive aquaculture management	How to improve habitat quality for wildlife is of particular importance in areas dedicated to food production, due to increasing pressures of global demands associated to human population growth. Semi-intensive aquaculture ponds can provide a potentially important foraging habitat for migratory shorebirds throughout the non-breeding season. Therefore, understanding the availability of benthic inv…	2020	Journal of Environmental Management	262		110290			10.1016/j.jenvman.2020.110290	Both	Include	Density or abundance				Food availability
Fontaine A.J., Mallory M.L.	Detection and classification of land cover classes of southampton Island, Nunavut, using landsat ETM+ Data [Également disponible en français sous le titre: Détection et classification des catégories de couvertures terrestres de l'île Southampton, au Nunavut, à l'aide des données du Landsat ETM+]	Coastal habitats and lowlands generally support the highest terrestrial wildlife and vegetation biodiversity in the Arctic. In some areas, the condition and quality of these habitats are being threatened or damaged by overabundant Lesser Snow Goose (Chen caerulescens) and Ross's Goose (Chen rossii) populations overgrazing the graminoid cover. This may be contributing to the decrease observed in t…	2011	Occasional Paper of the Canadian Wildlife Service		119		1	104		Scopus	Exclude - Not on waterbirds
Foppen, Ruud; Deuzeman, Symen	In the shallow lakes along Flevoland polders nature restoration projects have a negative impact on the great reed warbler.	The Great reed warbler (Acrocephalus arundinacea) is a rare breeding bird in The Netherlands. It occurs in reedbeds and prefers edge situations where early successional stages of reed vegetation are present. The species has declined rapidly the last decades. One of the last strongholds is an area with shallow lakes between the Flevoland polders and the mainland of the provinces of Gelderland and …	2007	Levende Natuur	108	1		20	26		WoS	Exclude - Not on waterbirds
Forbes M.R., Alisauskas R.T., McLaughlin J.D., Cuddington K.M.	Explaining co-occurrence among helminth species of lesser snow geese (Chen caerulescens) during their winter and spring migration	The digestive tracts of 771 lesser snow geese (Chen caerulescens) collected from January to May 1983 from 12 locations (27 samples) were examined for helminth parasites to determine whether parasite species present in wintering geese or in spring migrants occurred independently of each other. Nine helminth species were identified. Seven had mean prevalences > 5% and were the focus of this study. …	1999	Oecologia	120	4		613	620	10.1007/s004420050897	Scopus	Exclude - No habitat quality assessment
Foster, Melissa A.; Gray, Matthew J.; Harper, Craig A.; Kaminski, Richard M.	Post-harvest Fates of Agricultural Seeds in Tennessee Croplands.	Agricultural seed left in harvested fields is an important source of energy for migrating and wintering waterfowl. However, rates of seed loss from germination, decomposition or depredation have not been quantified for corn, soybean, or grain sorghum. Because seed loss rates directly influence habitat quality and management recommendations for waterfowl and other wildlife, we estimated rates of g…	2010	Proceedings of the Annual Conference Southeastern Association of Fish and Wildlife Agencies	64			81	87		WoS	Exclude - No habitat quality assessment
Fouque C., Corda E., Debot S., Combaz B., Broyer J.	The reedbed inventory, a monitoring tool for a key habitat for aquatic avifauna	For several years, a decrease in the reedbed surface areas has not only been noted in certain sectors of France but also in Europe and throughout the world. The importance of reedbeds to the fauna is obvious, notably for all paludicolous fauna for which it is a nesting place. In this context, making an inventory of all reedbeds is in line with a patrimonial approach that eventually should lead to…	2002	Zeitschrift fur Jagdwissenschaft	48	SUPPL.		115	129	10.1007/BF02192399	Both	Include	Species richness/diversity				Vegetation structure	Wetland spatial attributes	Disturbance	Protected area status
Fowler, Drew N.; Webb, Elisabeth B.; Vrtiska, Mark P.; Hobson, Keith A.	Winter carry-over effects on spring body condition driven by agricultural subsidies to Lesser Snow Geese (Anser caerulescens caerulescens)	Anthropogenic changes to landscapes associated with intensive agriculture often have deleterious effects on avian abundance. However, some species like the Lesser Snow Goose (Anser caerulescens caerulescens), can benefit from increases in agricultural crops on both wintering and migratory stopover sites. We investigated the influence of winter habitat use on spring body condition in Lesser Snow G…	2020	AVIAN CONSERVATION AND ECOLOGY	15	2	21			10.5751/ACE-01743-150221	WoS	Include	Physiological variables	Morphometric variables			Wetland type
Franklin K.A., Nicoll M.A.C., Butler S.J., Norris K., Ratcliffe N., Nakagawa S., Gill J.A.	Individual repeatability of avian migration phenology: A systematic review and meta-analysis	Changes in phenology and distribution are being widely reported for many migratory species in response to shifting environmental conditions. Understanding these changes and the situations in which they occur can be aided by understanding consistent individual differences in phenology and distribution and the situations in which consistency varies in strength or detectability. Studies tracking the…	2022	Journal of Animal Ecology	91	7		1416	1430	10.1111/1365-2656.13697	Scopus	Exclude - No habitat quality assessment
Franks S.E., Douglas D.J.T., Gillings S., Pearce-Higgins J.W.	Environmental correlates of breeding abundance and population change of Eurasian Curlew Numenius arquata in Britain	Capsule: Across Britain, breeding Eurasian Curlew Numenius arquata are less numerous and have shown greater population declines in areas with more arable farming, woodland cover and higher generalist predator abundance. Aims: We present the first national-scale analysis of the potential drivers of Curlew population change in Britain, which is needed to guide conservation action for this globally …	2017	Bird Study	64	3		393	409	10.1080/00063657.2017.1359233	Scopus	Include	Density or abundance				Land use/land cover	Protected area status	Elevation/Aspect/Slope	Substrate type	Climate/weather (temperature, rain, wind)	Predation pressure
Franson J.C., Flint P.L., Schmutz J.A.	Blood selenium concentrations in female Pacific black brant molting in Arctic Alaska: Relationships with age and habitat salinity	Blood samples collected from 81 female Pacific black brant (Branta bernicla nigricans) molting near Teshekpuk Lake, Alaska, were analyzed for selenium concentration. The concentration of selenium in blood of after second year (hatched two or more years ago) females (0.84 ?g/g wet weight) was significantly greater than the concentration in second year (hatched the previous year) females (0.61 ?g/g…	2016	Marine Pollution Bulletin	111	44593		453	455	10.1016/j.marpolbul.2016.06.110	Scopus	Exclude - Toxicology/pollution study
French McCay D., Whittier N., Isaji T., Saunders W.	Assessment of the potential impacts of oil spills in the James River, Virginia	Oil spill modeling was performed to assess the potential consequences of hypothetical oil spills from the National Defense Reserve Fleet located in the James River, VA. Three spill sizes (worst case, maximum most probable, and historical worst case discharges) and two oil types (diesel and No. 6 fuel oil) were simulated using Applied Science Associates' (ASA) model SIMAP. The scenarios were first…	2003	Environment Canada Arctic and Marine Oil Spill Program Technical Seminar (AMOP) Proceedings	26	2		857	877		Scopus	Exclude - Toxicology/pollution study
Fu B., Pollino C.A., Cuddy S.M., Andrews F.	Assessing climate change impacts on wetlands in a flow regulated catchment: A case study in the Macquarie Marshes, Australia	Globally wetlands are increasingly under threat due to changes in water regimes as a result of river regulation and climate change. We developed the Exploring CLimAte Impacts on Management (EXCLAIM) decision support system (DSS), which simulates flow-driven habitat condition for 16 vegetation species, 13 waterbird species and 4 fish groups in the Macquarie catchment, Australia. The EXCLAIM DSS es…	2015	Journal of Environmental Management	157			127	138	10.1016/j.jenvman.2015.04.021	Both	Include	Breeding abundance/density				Water level	Water level variability										Predictive model of breeding conditions under future climate change scenarios
Fuller R.J., Gough S.J.	Changes in sheep numbers in Britain: Implications for bird populations	Large increases in sheep numbers occurred in most regions of Britain, both upland and lowland, between the mid 1970s and late 1980s, followed by a drop or levelling in numbers. In the mid 1990s numbers of sheep generally remained far higher than in the mid 1970s. Wales stands out as showing an increase throughout the period since 1950 and as a region of exceptionally high sheep density. These bro…	1999	Biological Conservation	91	1		73	89	10.1016/S0006-3207(99)00039-7	Both	Include					Agricultural practices
Gabrey S.W., Afton A.D.	Composition of breeding bird communities in Gulf Coast Chenier Plain marshes: Effects of winter burning	Marsh managers along the Gulf Coast Chenier Plain frequently use winter burns to alter marsh vegetation and improve habitat quality for wintering waterfowl. However, effects of these burns on marsh avifauna are not well documented. We recorded abundances of breeding bird species and vegetation structure in burned and unburned control marshes during one breeding season before (1996) and two breedi…	2004	Southeastern Naturalist	3	1		173	185	10.1656/1528-7092(2004)003[0173:COBBCI]2.0.CO;2	Both	Include	Density or abundance				Vegetation structure
Gammonley, James H.; Runge, Jonathan P.	Duck hunter activity, success, and satisfaction on public hunting areas	Because hunting disturbance can influence local distribution of ducks and their availability to hunters, managers often limit access to hunting areas to improve hunting success and satisfaction. Few studies have quantified the effectiveness of public area access restrictions on duck hunter activity, harvest, or hunters' satisfaction with their hunting experience. We used a cross-over design over …	2022	JOURNAL OF WILDLIFE MANAGEMENT	86	4	e22210			10.1002/jwmg.22210	WoS	Exclude - No habitat quality assessment
Gangoso L., Afán I., Grande J.M., Figuerola J.	Sociospatial structuration of alternative breeding strategies in a color polymorphic raptor	It has been proposed that niche and behavioral processes may promote the coexistence of alternative color morphs in discrete areas. In this study, we tested the hypothesis that alternative melanin-based phenotypes perform differently when co-occurring in breeding areas. We assessed the influence of microhabitat and social drivers on both the resulting nest-site distribution and the variation in r…	2015	Behavioral Ecology	26	4		1119	1130	10.1093/beheco/arv058	Scopus	Exclude - Not on waterbirds
Ganzevles, Wim; Bredenbeek, Jeoren	Waders and waterbirds in the floodplains of the Logone Cameroon and Chad in February 2000.	A number of Palearctic waterbird species have their main wintering grounds in the inland wetlands in the Sahelian Region in West and East Africa. In Sahelian West-Africa the three main wetland areas are the floodplains of the Senegal, Niger and Lake Chad. These wetlands are under threat: human populations increase their pressure on these wetlands and a series of droughts in the 1970's and 1980's …	2005	WIWO Report	82			1	51		WoS	Include					Density or abundance
Gao B., Gong P., Zhang W., Yang J., Si Y.	Multiscale effects of habitat and surrounding matrices on waterbird diversity in the Yangtze River Floodplain	Context: With the expansion in urbanization, understanding how biodiversity responds to the altered landscape becomes a major concern. Most studies focus on habitat effects on biodiversity, yet much less attention has been paid to surrounding landscape matrices and their joint effects. Objective: We investigated how habitat and landscape matrices affect waterbird diversity across scales in the Ya…	2021	Landscape Ecology	36	1		179	190	10.1007/s10980-020-01131-4	Both	Include	Species richness/diversity				Land use/land cover	Connectivity among different resources
Gardarsson A.	Temporal processes and duck populations: Examples from Mývatn	Studies of temporal processes at Lake Mývatn, Iceland, on three scales, millennial, centennial and decadal, are reviewed and a summary is presented of the main results of waterfowl population monitoring studies conducted during the past three decades. The characteristics of shallow, subarctic Lake Mývatn and its volcanic environment, are outlined, as well as recent conflicts between development a…	2006	Hydrobiologia	567	1		89	100	10.1007/s10750-006-0063-x	Scopus	Exclude - Review
Gawlik D.E., Crozier G.E.	A test of cues affecting habitat selection by wading birds	We examined foraging-habitat selection by free-ranging wading birds presented with different social and environmental cues by conducting two experiments in eight replicate ponds adjacent to the northern border of the Florida Everglades. The first experiment examined the relative influence of a social (presence of a flock of decoys) and environmental (water depth) cue on the selection of ponds. Th…	2007	Auk	124	3		1075	1082	10.1642/0004-8038(2007)124[1075:ATOCAH]2.0.CO;2	Both	Include	Habitat selection				Water level	Social attraction	Water level variability
Gbogbo F.	Impact of commercial salt production on wetland quality and waterbirds on coastal lagoons in Ghana	A comparative study conducted on two saline coastal wetlands that have been developed into saltpans and two others (referred to as 'non-saltpans'), that are also saline but have no saltpans, describes the quality of lagoon water, benthic macroinvertebrates and waterbird communities characterising these wetlands. The wetlands were sampled monthly from September 2005-April 2006. Except for turbidit…	2007	Ostrich	78	1		81	87	10.2989/OSTRICH.2007.78.1.12.56	Both	Include	Density or abundance				Food availability	Water chemistry
Ge Z.-M., Wang T.-H., Zhou X., Wang K.-Y., Shi W.-Y.	Changes in the spatial distribution of migratory shorebirds along the Shanghai shoreline, China, between 1984 and 2004	Migratory shorebirds in the East Asian-Australasian Flyway use the Shanghai shoreline as an important stopover site. Until recently, little was known about the influence of intensive reclamation on the shorebirds using this shoreline. We investigated the distribution of shorebirds in 10 fixed-sample sites in 2004-05 and compared the results with those of surveys at the same sites in 1984-85; we a…	2007	Emu	107	1		19	27	10.1071/MU05048	Scopus	Include	Density or abundance				Vegetation structure	Bare mud/mudflat extent/occurrence
Gebruk A.A., Borisova P.B., Glebova M.A., Basin A.B., Simakov M.I., Shabalin N.V., Mokievsky V.O.	Macrozoobenthos of the shallow waters of pechora bay (Se barents sea)	Macrozoobenthic communities provide vital ecosystem services including habitats and foraging resources for other species in all marine ecosystems. Although macrozoobenthos of deeper parts of the Pechoraechora Seaea (SE Barar ents Sea) have been studied in more detail, there is a lack of research in shallow waters of the Pechora Bay. The study area lies within the Nenetsky State Nature Reserve, es…	2019	Nature Conservation Research	4	4		1	11	10.24189/ncr.2019.058	Scopus	Include					Food availability
Gehrold A.	Species-specific habitat use of wing-moulting waterbirds in response to temporary flightlessness	The choice of the moulting habitat is of paramount importance for wing-moulting waterbirds that have to cope with a flightless period of several weeks. However, some species might have more restricted habitat requirements during moult than others, for example due to a highly specialized feeding ecology. The moult-related habitat use of five species (Gadwall Anas strepera, Red-crested Pochard Nett…	2014	Ibis	156	4		850	863	10.1111/ibi.12190	Scopus	Include	Density or abundance				Water chemistry	Vegetation structure	Disturbance	Water level
Gehrold A., Köhler P.	Wing-moulting waterbirds maintain body condition under good environmental conditions: A case study of Gadwalls (Anas strepera) [Wasservögel können unter guten Umweltbedingungen auch ohne Gewichtsverlust mausern: Eine Fallstudie an Schnatterenten (Anas strepera)]	Wing moult is a critical period within the annual cycle of birds, particularly in waterbirds which become completely flightless. The inherent vulnerability to anthropogenic disturbance, predation and decreasing habitat quality often results in remarkable body weight loss. However, moult-related changes in body weight can be explained by two hypotheses: The 'adaptive weight loss' hypothesis sugges…	2013	Journal of Ornithology	154	3		783	793	10.1007/s10336-013-0944-5	Both	Include	Body condition				Water level	Climate/weather (temperature, rain, wind)
Gendron M., Clark R.G.	Survival of gadwall and mallard ducklings in Southcentral Saskatchewan	Recent studies have reported considerable spatiotemporal variation in duckling survival. Using radiotelemetry, we monitored 114 mallard (Anas platyrhynchos) and 73 gadwall (A. strepera) brood-rearing females on St. Denis National Wildlife Area (SDNWA), Saskatchewan, Canada, during 1996 and 1997 and at Allan Hills (AH), Saskatchewan, Canada, during 1997 to (1) determine duckling survival, and (2) …	2002	Journal of Wildlife Management	66	1		170	180	10.2307/3802883	Scopus	Include					Reproduction (number of eggs, chicks, recruitment)
Gergely B.	Avian botulism: Domestic and international implications [Madár-botulizmus: Hazai és nemzetközi vonatkozások]	Botulism is a bacterial disease caused by exotoxins produced by the obligate anaerobe Clostridium botulinum. The etiologic agent is a spore-forming bacterium, in which form - carried by the wind or several animals - can be found everywhere and - under favourable environmental conditions - can germinate into vegetative cells and synthesize toxin. The species had been divided into seven types, A to…	2009	Ornis Hungarica	17-18			21	32		Scopus	Exclude - No habitat quality assessment
Gherardi-Fuentes C., Ruiz J., Verdugo C., Navedo J.G.	Male-biased adult sex ratio in non-breeding areas of an extreme long-distance migratory shorebird population	Migratory species often spend the non-breeding season in areas that differ in both distance from the breeding grounds and habitat quality, which can cause a segregation of the population. In sexually dimorphic species, differential energetic requirements and foraging strategies of each sex can lead to the use of different non-breeding grounds. However, because migratory birds use very distant and…	2020	Acta Oecologica	105		103560			10.1016/j.actao.2020.103560	Both	Include					Sex-dependent distribution
Ghizoni Jr. I.R., de Q Piacentini V.	The andean flamingo phoenicoparrus andinus (philippi, 1854) in southern brazil: Is it a vagrant? [O flamingo-grande-dos-andes Phoenicoparrus andinus (Philippi, 1854) em Santa Catarina, sul do Brasil: Uma espécie vagante?]	[No abstract available]	2010	Revista Brasileira de Ornitologia	18	3		263	266		Scopus	Exclude - No habitat quality assessment
Gibson D., Hornsby A.D., Brown M.B., Cohen J.B., Dinan L.R., Fraser J.D., Friedrich M.J., Gratto-Trevor C.L., Hunt K.L., Jeffery M., Jorgensen J.G., Paton P.W.C., Robinson S.G., Rock J., Stantial M.L., Weithman C.E., Catlin D.H.	Migratory shorebird adheres to Bergmann's Rule by responding to environmental conditions through the annual lifecycle	The inverse relationship between body size and environmental temperature is a widespread ecogeographic pattern. However, the underlying forces that produce this pattern are unclear in many taxa. Expectations are particularly unclear for migratory species, as individuals may escape environmental extremes and reorient themselves along the environmental gradient. In addition, some aspects of body si…	2019	Ecography	42	9		1482	1493	10.1111/ecog.04325	Both	Exclude - No habitat quality assessment
Gieder K.D., Karpanty S.M., Fraser J.D., Catlin D.H., Gutierrez B.T., Plant N.G., Turecek A.M., Robert Thieler E.	A Bayesian network approach to predicting nest presence of the federally-threatened piping plover (Charadrius melodus) using barrier island features	Sea-level rise and human development pose significant threats to shorebirds, particularly for species that utilize barrier island habitat. The piping plover (Charadrius melodus) is a federally-listed shorebird that nests on barrier islands and rapidly responds to changes in its physical environment, making it an excellent species with which to model how shorebird species may respond to habitat ch…	2014	Ecological Modelling	276			38	50	10.1016/j.ecolmodel.2014.01.005	Scopus	Include	Breeding abundance/density				Bare mud/mudflat extent/occurrence	Elevation/Aspect/Slope	Vegetation structure	Territory location relative to past quality areas	Distance to moist substrate habitat	Proximity to wetland or wetland feature	Distance to dune toe	Distance to dune crest				Predictive model of a location being a breeding site
Gilg O., Kovacs K.M., Aars J., Fort J., Gauthier G., Grémillet D., Ims R.A., Meltofte H., Moreau J., Post E., Schmidt N.M., Yannic G., Bollache L.	Climate change and the ecology and evolution of Arctic vertebrates	Climate change is taking place more rapidly and severely in the Arctic than anywhere on the globe, exposing Arctic vertebrates to a host of impacts. Changes in the cryosphere dominate the physical changes that already affect these animals, but increasing air temperatures, changes in precipitation, and ocean acidification will also affect Arctic ecosystems in the future. Adaptation via natural sel…	2012	Annals of the New York Academy of Sciences	1249	1		166	190	10.1111/j.1749-6632.2011.06412.x	Scopus	Exclude - Review
Gill, Jennifer A.	Encountering extreme weather during migration: individual strategies and their consequences	The way that animal populations respond to changing weather conditions is a major focus of current research, fuelled by the need to predict the future consequences of climatic changes. Severe weather events can provide valuable opportunities to uncover the mechanisms through which the weather influences population demography but opportunities to track individual responses to such events are rare.…	2015	JOURNAL OF ANIMAL ECOLOGY	84	5		1141	1143	10.1111/1365-2656.12412	WoS	Exclude - Review
Gillespie C.R., Fontaine J.J.	Shorebird stopover habitat decisions in a changing landscape	To examine how habitat use by sandpipers (Calidris spp.; Baird's sandpipers, dunlin, least sandpipers, pectoral sandpipers, semipalmated sandpipers, stilt sandpipers, and white-rumped sandpipers) varies across a broad suite of environmental conditions, we conducted surveys at wetlands throughout the spring migratory period in 2013 and 2014 in 2 important stopover regions: the Rainwater Basin (RWB…	2017	Journal of Wildlife Management	81	6		1051	1062	10.1002/jwmg.21271	Both	Include	Density or abundance	Occurrence			Food availability	Vegetation structure	Bare mud/mudflat extent/occurrence	Wetland spatial attributes	Foraging substrate	Elevation/Aspect/Slope
Gillier, Jean-Marc; Maheo, Roger; Gabillard, Francois	Winter waterbirds census in France: data update, average species population size, national and international importance numeric criteria.	Winter waterbird censuses are an essential tool to evaluate the quality of wetlands. After presenting the criteria currently used in the selection of internationally important wetlands (Ramsar convention) the authors define several important notions: wetland, site, water bird, population, number. Recent advances in knowledge, thanks to the most recent synthesis, allows us to put forward new crite…	2000	Alauda	68	1		45	54		WoS	Full text not available
Giraudeau M., Czirják G.Á., Duval C., Bretagnolle V., Gutierrez C., Heeb P.	An experimental test in Mallards (Anas platyrhynchos) of the effect of incubation and maternal preen oil on eggshell microbial load	Microbial infection is one of the main factors reducing survival in the first stages of life in oviparous species, and recent studies have shown that the avian eggshell harbors an important variety of microorganisms that can rapidly multiply and penetrate the shell, leading to a decrease in hatchability. Here, we report the results of an experiment in which we examined how incubation and maternal…	2014	Journal of Ornithology	155	3		671	677	10.1007/s10336-014-1050-z	Scopus	Exclude - No habitat quality assessment
Giuliano, Davide; Cardarelli, Elisa; Bogliani, Giuseppe	Grass management intensity affects butterfly and orthopteran diversity on rice field banks	Agricultural intensification through landscape homogenization has been identified as one of the main drivers of the recent biodiversity decline in European farmlands. In particular, the loss of non-cropped habitats has often deprived farmland species of feeding and nesting sites, refuge areas, and dispersal corridors. In this framework, well-managed field margins may play a key role for wildlife …	2018	AGRICULTURE ECOSYSTEMS & ENVIRONMENT	267			147	155	10.1016/j.agee.2018.08.019	WoS	Exclude - Not on waterbirds
Godet L., Toupoint N., Fournier J., Mao P.L., Retière C., Olivier F.	Clam farmers and Oystercatchers: Effects of the degradation of Lanice conchilega beds by shellfish farming on the spatial distribution of shorebirds	The Manila clam Ruditapes philippinarum cultivation is an original shellfish farming activity strongly mechanized. In the Chausey archipelago (France) this activity settles on the Lanice conchilega beds, habitat known to host a rich and diversified benthic macrofauna and which is an attractive feeding ground for birds. A first study highlighted that this activity had strong negative effects on th…	2009	Marine Pollution Bulletin	58	4		589	595	10.1016/j.marpolbul.2008.11.001	Scopus	Include	Density or abundance				Agricultural practices	Substrate type
Godfrey J.D., Bryant D.M., Williams M.	Energetics of blue ducks in rivers of differing physical and biological characteristics	The relationship between habitat structure, habitat quality and energy expenditure was investigated in free-living blue ducks (Hymenolaimus malacorhynchos). Daily energy expenditure was strongly related to territory size, and, when controlling for this, negatively related to altitude. Relatively long territories were associated with high living costs amongst ducks on natural-flow catchments. Duck…	2003	Science for Conservation		214		35	68		Scopus	Include	Engergy budget				Reproduction (number of eggs, chicks, recruitment)	Breeding abundance/density	Wetland spatial attributes	Elevation/Aspect/Slope	Vegetation structure	Wetland type	Individual movements	Time budgets	Body condition	Climate/weather (temperature, rain, wind)
Goertzen D., Suhling F.	Promoting dragonfly diversity in cities: Major determinants and implications for urban pond design	Urbanisation is increasing and it is essential to integrate biodiversity into the spatial planning of urban areas. This requires deeper understanding of biodiversity patterns in cities. We investigated which habitat variables are major determinants of dragonfly diversity and species assemblage structure in the municipal area of Dortmund (Germany). We sampled dragonfly larvae in 33 ponds situated …	2013	Journal of Insect Conservation	17	2		399	409	10.1007/s10841-012-9522-z	Scopus	Exclude - Not on waterbirds
Golet G.H., Dybala K.E., Reiter M.E., Sesser K.A., Reynolds M., Kelsey R.	Shorebird food energy shortfalls and the effectiveness of habitat incentive programs in record wet, dry, and warm years	Programs that incentivize private landowners to create habitats that offset losses due to conversion and climate change are increasingly being used to bolster sensitive wildlife populations. In the Central Valley of California, shorebird habitat incentive programs pay landowners to create additional habitat during the non-breeding season by flooding their fields. However, it remains unclear how s…	2022	Ecological Monographs						10.1002/ecm.1541	Scopus	Include					Wetland availability/number	Land use/land cover	Food availability									Carrying capacity estimate
Golet G.H., Low C., Avery S., Andrews K., McColl C.J., Laney R., Reynolds M.D.	Using ricelands to provide temporary shorebird habitat during migration	To help mitigate large wetland losses in California, The Nature Conservancy launched a dynamic conservation incentive program to create temporary wetland habitats in harvested and fallow rice fields for shorebirds migrating along the Pacific Flyway. Farmers were invited to participate in a reverse auction bidding process and winning bids were selected based on their cost and potential to provide …	2018	Ecological Applications	28	2		409	426	10.1002/eap.1658	Scopus	Include	Density or abundance	Species richness/diversity			Water level	Wetland spatial attributes	Wetland availability/number
Goncalves, Silvia C.; Marques, Joao C.	Assessement and management of environmental quality conditions in marine sandy beaches for its sustainable use Virtues of the population based approach	Sandy beaches constitute high natural value ecosystems which have been worldwide a target for growing human activities and ensuing pressures in the last decades, which caused ecological damages on these environments and led to its environmental quality decline. However, little is known about the responses of these ecosystems to distinct stressors and pressures, and holistic and integrated coastal…	2017	ECOLOGICAL INDICATORS	74			140	146	10.1016/j.ecolind.2016.11.024	WoS	Exclude - Not on waterbirds
Gonzalez-Gajardo A., Sepúlveda P.V., Schlatter R.	Waterbird assemblages and habitat characteristics in Wetlands: Influence of temporal variability on species-habitat relationships	Patterns of spatial and temporal variation in species richness, abundance and diversity were evaluated in eight wetlands in Central-South Chile in relation to nine wetland characteristics. Twenty-six bird species were recorded, among the most representative families were Rallidae, Ardeidae and Anatidae with five species each. Stepwise regression analyses identified wetland area and water level fl…	2009	Waterbirds	32	2		225	233	10.1675/063.032.0203	Scopus	Include	Density or abundance	Species richness/diversity			Wetland spatial attributes	Vegetation structure	Water level	Water level variability	Disturbance
Gordo O., Sanz J.J., Lobo J.M.	Spatial patterns of white stork (Ciconia ciconia) migratory phenology in the Iberian Peninsula	In contrast to the attention attracted by temporal trends of phenology, the spatial patterns of arrivals, departures or stays of trans-Saharan birds are still nowadays largely unknown in most of their European breeding areas. In the case of the white stork (Ciconia ciconia), some studies have attempted to describe its migratory patterns throughout some European countries but, to our knowledge, no…	2007	Journal of Ornithology	148	3		293	308	10.1007/s10336-007-0132-6	Scopus	Exclude - No habitat quality assessment
Goss-Custard J.D.	Towards predicting wading bird densities from predicted prey densities in a post-barrage Severn Estuary	A winter survey of seven species of wading birds at 40 intertidal sites in six estuaries in SW England was made. Densities of the two smallest waders, dunlin Calidris alpina and redshank Tringa totanus were comparable on the twelve sites in the Severn to those in the other estuaries. Densities of the larger species, grey plover Pluvialis squatarola, bar-tailed and blacked-tailed godwits (Limosa l…	1991	Journal of Applied Ecology	28	3		1004	1026	10.2307/2404222	Scopus	Include	Density or abundance				Food availability	Foraging substrate	Bare mud/mudflat extent/occurrence	Tide
Goss-Custard J.D., Stillman R.A.	How new science should affect the application of protection measures for UK estuarine shorebirds	Using data primarily from the Exe estuary in Devon, England, we argue that the current regulations for UK Special Protection Areas fail to take into account a number of important realities about the attributes of estuaries that influence the ability of a site to support the number of shorebirds for which the site was designated. We argue that the effect of these omissions, and the ways in which t…	2019	Marine Protected Areas: Science, Policy and Management				525	542	10.1016/B978-0-08-102698-4.00027-7	Both	Exclude - Review
GOSSCUSTARD, JD; CLARKE, RT; BRIGGS, KB; ENS, BJ; EXO, KM; SMIT, C; BEINTEMA, AJ; CALDOW, RWG; CATT, DC; CLARK, NA; DURELL, SEALD; HARRIS, MP; HULSCHER, JB; MEININGER, PL; PICOZZI, N; PRYSJONES, R; SAFRIEL, UN; WEST, AD	POPULATION CONSEQUENCES OF WINTER HABITAT LOSS IN A MIGRATORY SHOREBIRD .1. ESTIMATING MODEL PARAMETERS	1. In order to construct a model to predict the effect of winter habitat loss on the migratory population of the European subspecies of the oystercatcher, Haematopus ostralegus ostralegus, data on the reproductive and mortality rates collected throughout Europe over the last 60 years are reviewed. Within the Continental and Atlantic regions, inland-breeding and coastal-breeding subpopulations use…	1995	JOURNAL OF APPLIED ECOLOGY	32	2		320	336	10.2307/2405099	WoS	Include					Breeding abundance/density	Reproduction (number of eggs, chicks, recruitment)	Survival	Age at first breeding
Gostomski T.J., Evers D.C.	Time-activity budget for Common Loons, Gavia immer, nesting on Lake Superior	Three pairs of color-marked Common Loons (Gavin immer) nesting on the Lake Superior shoreline of Isle Royale National Park, Michigan, were observed from mid-May to early August of 1992 and 1993 to develop a time-activity budget which could be compared with that of loons nesting on inland lakes elsewhere. Lake Superior loons spent significantly more time moving about their territories during the p…	1998	Canadian Field-Naturalist	112	2		191	197		Scopus	Include					Time budgets
Greenwood R.J., Pietruszewski D.G., Crawford R.D.	Effects of food supplementation on depredation of duck nests in upland habitat	We examined provision of supplemental food as a method for reducing depredation of upland-duck nests, especially by striped skunks (Mephitis mephitis). Predators negatively influence duck recruitment in grassland ecosystems. Managers are in search of methods, particularly nonlethal methods, for reducing nest depredation. We conducted this study on 24 areas managed for wildlife production in the P…	1998	Wildlife Society Bulletin	26	2		219	226		Scopus	Exclude - No habitat quality assessment
Groen N.M., Kentie R., De Goeij P., Verheijen B., Hooijmeijer J.C.E.W., Piersma T.	A modern landscape ecology of Black-tailed Godwits: Habitat selection in southwest Friesland, the Netherlands	For a long time, agricultural areas had considerable ornithological value, an ecological richness which in The Netherlands was epitomised by the term 'meadow birds'. However, over the last half century, agricultural intensification has negatively affected the quality of meadow bird habitats. Here we provide a quantitative characterization of agricultural habitats and their use by Blacktailed Godw…	2012	Ardea	100	1		19	28	10.5253/078.100.0105	Scopus	Include	Density or abundance				Land use/land cover	Vegetation structure	Agricultural practices	Substrate type	Drainage type (traditional or under-field pipes)	Ground water parameters
Grond, Kirsten; Ryu, Hodon; Baker, Allan J.; Domingo, Jorge W. Santo; Buehler, Deborah M.	Gastro-intestinal microbiota of two migratory shorebird species during spring migration staging in Delaware Bay, USA	Migratory birds travel long distances and use diverse habitats, potentially exposing them to a broad range of microbes that could negatively affect their health and survival. Gut microbiota composition may be related to organismal health especially during periods of impaired immunity due to stress, by functioning as a reservoir for potential pathogens. We provide an insight into the composition o…	2014	JOURNAL OF ORNITHOLOGY	155	4		969	977	10.1007/s10336-014-1083-3	WoS	Exclude - No habitat quality assessment
Grönroos J., Green M., Alerstam T.	Orientation of shorebirds in relation to wind: Both drift and compensation in the same region	Migratory movements in air or water are strongly affected by wind and ocean currents and an animal which does not compensate for lateral flow will be drifted from its intended direction of movement. We investigated whether arctic shorebirds during autumn migration in the region of South Sweden and the southern Baltic Sea compensate for wind drift or allow themselves to be drifted when approaching…	2013	Journal of Ornithology	154	2		385	392	10.1007/s10336-012-0902-7	Both	Exclude - No habitat quality assessment
Guadagnin D.L., Maltchik L., Fonseca C.R.	Species-area relationship of Neotropical waterbird assemblages in remnant wetlands: Looking at the mechanisms	Aim : We investigated the relative role of area, isolation, microhabitat diversity and number of individuals as explanatory factors defining the richness of waterbirds in wetland remnants. Location : Freshwater marshes along the Atlantic coastal zone of South Brazil. (30°56?-30°22?S; 50°58-50°22?W; Fig. 1). Methods : We surveyed waterbirds monthly for 1 year in 42 wetland remnants. We measured ar…	2009	Diversity and Distributions	15	2		319	327	10.1111/j.1472-4642.2008.00533.x	Scopus	Include	Species richness/diversity	Density or abundance			Wetland spatial attributes	Vegetation structure	Wetland availability/number
Guan L., Jia Y., Saintilan N., Wang Y., Liu G., Lei G., Wen L.	Causality between abundance and diversity is weak for wintering migratory waterbirds	The species-area relationship, which is closely linked with the more general species-energy theory, is one of the most well-known patterns in geographical ecology, but the underlying causes remain contentious. The more individuals hypothesis (MIH) articulates a causal path from resource availability to population abundance to species richness. The MIH has been tested with a range of taxa includin…	2016	Freshwater Biology	61	2		206	218	10.1111/fwb.12694	Both	Include	Species richness/diversity	Density or abundance			Wetland spatial attributes	Vegetation structure	Bare mud/mudflat extent/occurrence
Guan L., Jing L., Lei J.-L., Lei G.-C.	Distribution of wintering waterbirds and assessment of their habitat in Dongting Lake, China	The wintering waterbirds in Dongting Lake have features of rich species, abundant populations and high density. There are totally three wetlands in Dongting Lake listed as Ramsar sites due to their significance in conservation of migratory waterbirds. However, the habitats of the wintering waterbirds are threatened by hydrological projects such as the operation of the Three Gorges Dam. Understand…	2016	Beijing Linye Daxue Xuebao/Journal of Beijing Forestry University	38	7		64	70	10.13332/j.1000-1522.20150279	Both	Include	Density or abundance	Species richness/diversity			Land use/land cover
Guan L., Lei J., Zuo A., Zhang H., Lei G., Wen L.	Optimizing the timing of water level recession for conservation of wintering geese in Dongting Lake, China	Habitat suitability and selection are key concepts in wildlife management, especially in protection of critical habitat and conservation of sensitive and endangered populations. In recent years, many approaches have been developed to link habitat suitability with animal occurrence and abundance. These approaches typically involve identifying existing habitats, defining habitat quality metrics, an…	2016	Ecological Engineering	88			90	98	10.1016/j.ecoleng.2015.12.009	Both	Include	Density or abundance				Land use/land cover	Primary productivity	Water level variability	Soil moisture indicator
Guerra A.S., Micheli F., Wood C.L.	Ecology of a Vulnerable Shorebird across a Gradient of Habitat Alteration: Bristle-Thighed Curlews (Numenius tahitiensis) (Aves: Charadriiformes) on Palmyra Atoll	Palmyra Atoll, USA, in the Central Pacific, has remained mostly uninhabited since construction and abandonment of a U.S. naval base during World War II. However, the effects of Navy modifications have persisted, affecting physical conditions and benthic habitat quality of Palmyra's lagoon sand flats. Sand flats provide important nonbreeding habitat for Bristle-thighed Curlews (Numenius tahitiensi…	2016	Pacific Science	70	2		159	174	10.2984/70.2.3	Both	Include	Occurrence	Density or abundance			Land use/land cover	Food availability	Foraging parameters	Foraging substrate	Time budgets
Guillemain M., Champagnon J., Massez G., Pernollet C.A., George T., Momerency A., Simon G.	Becoming more sedentary? changes in recovery positions of mallard anas platyrhynchos ringed in the camargue, France, over the last 50 years	Earlier studies from central and northern Europe have found a shortening of the ring recovery distance in Mallard Anas platyrhynchos, which was generally attributed to climate change leading to a northwards shift of the wintering range. Here we show that recovery distances for Mallard ringed during winter in the Camargue (southern France), at the southern end of their range, have also shortened o…	2015	Wildfowl	65			51	63		Scopus	Exclude - No habitat quality assessment
Gunnarsson T.G., Gill J.A., Atkinson P.W., Gélinaud G., Potts P.M., Croger R.E., Gudmundsson G.A., Appleton G.F., Sutherland W.J.	Population-scale drivers of individual arrival times in migratory birds	1. In migratory species, early arrival on the breeding grounds can often enhance breeding success. Timing of spring migration is therefore a key process that is likely to be influenced both by factors specific to individuals, such as the quality of winter and breeding locations and the distance between them, and by annual variation in weather conditions before and during migration. 2. The Iceland…	2006	Journal of Animal Ecology	75	5		1119	1127	10.1111/j.1365-2656.2006.01131.x	Both	Include					Phenology	Territory location relative to past quality areas	Climate/weather (temperature, rain, wind)	Breeding abundance/density
Gunnarsson T.G., Gill J.A., Newton J., Potts P.M., Sutherland W.J.	Seasonal matching of habitat quality and fitness in a migratory bird	When species occupy habitats that vary in quality, choice of habitat can be critical in determining individual fitness. In most migratory species, juveniles migrate independently of their parents and must therefore choose both breeding and winter habitats. Using a unique dataset of marked black-tailed godwits (Limosa limosa islandica) tracked throughout their migratory range, combined with analys…	2005	Proceedings of the Royal Society B: Biological Sciences	272	1578		2319	2323	10.1098/rspb.2005.3214	Scopus	Include					Phenology	Breeding abundance/density	Reproduction (number of eggs, chicks, recruitment)	Food availability	Wetland type	Territory location relative to past quality areas
Gunnarsson T.G., Gill J.A., Petersen A., Appleton G.F., Sutherland W.J.	A double buffer effect in a migratory shorebird population	1. Buffer effects occur when increases in population size result in an increasing proportion of a population inhabiting poor quality sites. When there are fitness costs to inhabiting poor sites, buffer effects can potentially regulate population sizes. In migratory populations, the regulatory capacity of buffer effects will clearly be influenced by their role in both the breeding and nonbreeding …	2005	Journal of Animal Ecology	74	5		965	971	10.1111/j.1365-2656.2005.00994.x	Both	Include	Reproduction (number of eggs, chicks, recruitment)				Territory location relative to past quality areas	Wetland spatial attributes	Land use/land cover	Wetland availability/number
Gunnarsson T.G., Sutherland W.J., Alves J.A., Potts P.M., Gill J.A.	Rapid changes in phenotype distribution during range expansion in a migratory bird	The capacity of species to track changing environmental conditions is a key component of population and range changes in response to environmental change. High levels of local adaptation may constrain expansion into new locations, while the relative fitness of dispersing individuals will influence subsequent population growth. However, opportunities to explore such processes are rare, particularl…	2012	Proceedings of the Royal Society B: Biological Sciences	279	1727		411	416	10.1098/rspb.2011.0939	Both	Include	Reproduction (number of eggs, chicks, recruitment)				Morphometric variables	Territory location relative to past quality areas	Sex-dependent distribution	Individual movements
Gunness M.A., Clark R.G., Weatherhead P.J.	Counterintuitive parental investment by female dabbling ducks in response to variable habitat quality	A central tenet of parental investment theory is that parents should invest more in offspring that are more valuable. Among prairie waterfowl, duckling survival is higher in wetter years. Thus, we tested the prediction that female dabbling ducks should take greater risks protecting their offspring in wetter years. As our measure of risk-taking, we used the distance at which incubating females flu…	2001	Ecology	82	4		1151	1158	10.1890/0012-9658(2001)082[1151:CPIBFD]2.0.CO;2	Both	Include	Parental investment				Wetland availability/number
Gurney K.E.B., Clark R.G., Slattery S.M.	Seasonal variation in pre-fledging survival of lesser scaup Aythya affinis: Hatch date effects depend on maternal body mass	Among temperate-breeding birds, offspring survival and reproductive success are often inversely related to timing of breeding. The mechanisms that produce seasonal declines in offspring survival are not fully understood but may be related to temporal changes in parental quality, environmental quality, or both. We analyzed data for lesser scaup Aythya affinis to evaluate hypothesized effects of pa…	2012	Journal of Avian Biology	43	1		68	78	10.1111/j.1600-048X.2011.05490.x	Scopus	Include	Reproduction (number of eggs, chicks, recruitment)				Body condition
Guthery, F.S.; Bryant, F.C.	Status of playas in the Southern Great Plains.	An estimated 12.6% of at least 25,390 playas in the southern Great Plains provided habitat of moderate to high value to ring-necked pheasants (Phasianus colchicus) or wintering waterfowl in Aug., 1980. A larger percentage of modified playas provided quality habitat, largely because modified playas were 20 times more likley to receive irrigation tail water than unmodified playas. Of playas with mo…	1982	Wildlife Society Bulletin	10	4		309	317		WoS	Include					Wetland spatial attributes	Land use/land cover
Gutiérrez J.S., Dietz M.W., Masero J.A., Gill R.E., Dekinga A., Battley P.F., Sánchez-Guzmán J.M., Piersma T.	Functional ecology of saltglands in shorebirds: Flexible responses to variable environmental conditions	Birds of marine environments have specialized glands to excrete salt, the saltglands. Located on the skull between the eyes, the size of these organs is expected to reflect their demand, which will vary with water turnover rates as a function of environmental (heat load, salinity of prey and drinking water) and organismal (energy demand, physiological state) factors. On the basis of inter- and in…	2012	Functional Ecology	26	1		236	244	10.1111/j.1365-2435.2011.01929.x	Scopus	Exclude - No habitat quality assessment
Haarsma, Anne-Jifke; van Alphen, Jacques	Tubing, an effective technique for capturing pond bats above water.	Several bat species, including the pond bat (Myotis dasycneme), long-fingered bat (M. capaccinii) and Daubenton's bat (M. daubentonii) hunt primarily above water and predominantly use waterways as commuting routes. Researchers capturing such bats for scientific purposes frequently rely on a mistnet placed under a bridge, which is hoisted after each capture. However, capture rates using the hoisti…	2009	Lutra	52	1		37	46		WoS	Exclude - Not on waterbirds
Hagy H.M., Hine C.S., Horath M.M., Yetter A.P., Smith R.V., Stafford J.D.	Waterbird response indicates floodplain wetland restoration	Despite extensive anthropogenic degradation of most wetlands and other aquatic habitats associated with large rivers in the Midwest, the region still supports continentally important numbers of waterbirds during autumn and spring migration; however, few data exist to evaluate wetland restoration success and identify thresholds where changes in management may be necessary to meet conservation targ…	2017	Hydrobiologia	804	1		119	137	10.1007/s10750-016-3004-3	Scopus	Include					Density or abundance	Breeding abundance/density	Reproduction (number of eggs, chicks, recruitment)
Hagy H.M., Kaminski R.M.	Determination of foraging thresholds and effects of application on energetic carrying capacity for waterfowl	Energetic carrying capacity of habitats for wildlife is a fundamental concept used to better understand population ecology and prioritize conservation efforts. However, carrying capacity can be difficult to estimate accurately and simplified models often depend on many assumptions and few estimated parameters. We demonstrate the complex nature of parameterizing energetic carrying capacity models …	2015	PLoS ONE	10	3	e0118349			10.1371/journal.pone.0118349	Both	Include	Density or abundance	Proportional behavioural allocation within flock/site			Food availability	Water level
Hagy H.M., Scot McKnight J.	Effects of hydrogen peroxide as a core sample processing solvent on invertebrate biomass	Scientists estimate biomass of invertebrates to evaluate wetland management practices, estimate energetic carrying capacity for wildlife, assess habitat condition and disturbance, and quantify ecosystem services. For waterfowl and other waterbirds in North America, carrying capacity in migratory and wintering regions is estimated using food density, of which invertebrates can be a significant com…	2016	Journal of Fish and Wildlife Management	7	2		444	448	10.3996/042016-JFWM-032	Both	Exclude - Not on waterbirds
Hagy H.M., Stafford J.D., Smith R.V., Yetter A.P., Hine C.S., Horath M.M., Whelan C.J.	Opportunity costs influence food selection and giving-up density of dabbling ducks	The interaction of animals with their food can yield insights into habitat characteristics, such as perceived predation risk and relative quality. We deployed experimental foraging patches in wetlands used by migrating dabbling ducks Anas spp. in the central Illinois River Valley to estimate variation in seed removal and giving-up density (GUD; i.e. density of food remaining in patches following …	2017	Journal of Avian Biology	48	6		804	814	10.1111/jav.01275	Scopus	Include					Food availability	Predation pressure	Proportional behavioural allocation within flock/site
Hailey A., Goutner V.	Changes in the alyki kitrous wetland in northern Greece: 1990-1999, and future prospects	The Alyki wetland in northern Greece is a site of notable herpetological and ornithological importance. A large population of the tortoise Testudo hermanni began to recover slowly (r = 0.016) between 1990 and 1999, following catastrophic habitat destruction in 1980 and slow decline from 1980-1990. Heathland vegetation showed signs of desiccation, probably due to increased drainage by the salt wor…	2002	Biodiversity and Conservation	11	3		357	377	10.1023/A:1014855506835	Both	Include	Density or abundance	Breeding abundance/density			Vegetation structure	Predation pressure
Hall H.D., Lambou V.W.	Determining the value of bottomland hardwood riverine wetlands to fisheries	Bottomland hardwood (BLH) ecosystems provide a wide variety of natural-resource benefits. Uses such as timber production, water-quality enhancement, flood storage, nutrient recharge, and waterfowl habitat are well established values. The high-quality benefits provided to fishery resources for reproduction, protection from predation, food availability, and harvest for human consumption and recreat…	1999	NCASI Technical Bulletin		781 I		212			Scopus	Exclude - Not on waterbirds
Hamza F., Hammouda A., Selmi S.	Species richness patterns of waterbirds wintering in the gulf of Gabès in relation to habitat and anthropogenic features	Identifying factors affecting waterbird diversity is a major topic in avian ecology, as well as for conservation purposes. In this work, we investigated the relevance of habitat features and human presence in predicting the diversity of waterbirds wintering in the gulf of Gabès, an important but poorly known wintering area of palearctic waterbirds. This includes two major sources of bias in macro…	2015	Estuarine, Coastal and Shelf Science	165			254	260	10.1016/j.ecss.2015.05.025	Both	Include	Species richness/diversity				Bare mud/mudflat extent/occurrence	Vegetation structure	Foraging substrate	Disturbance	Wetland availability/number
Hario M., Rintala J.	Age of first breeding in the common eider somateria m. mollissima population in the northern Baltic Sea	The Baltic/Wadden Sea Common Eider (Somateria m. mollissima) population may have declined by one-third between 1991 and 2000, based on counts carried out on the species wintering grounds, Denmark in particular. However, less drastic reductions have been reported from the breeding grounds, mainly in Finland and Estonia. It has been hypothesized that this discrepancy might arise from an earlier deb…	2009	Ornis Fennica	86	3		81	88		Scopus	Include					Reproduction (number of eggs, chicks, recruitment)	Age at first breeding
Harter, T. S.; Reichert, M.; Brauner, C. J.; Milsom, W. K.	Validation of the i-STAT and HemoCue systems for the analysis of blood parameters in the bar-headed goose, Anser indicus	Every year, bar-headed geese (Anser indicus) perform some of the most remarkable trans-Himalayan migrations, and researchers are increasingly interested in understanding the physiology underlying their high-altitude flight performance. A major challenge is generating reliable measurements of blood parameters on wild birds in the field, where established analytical techniques are often not availab…	2015	CONSERVATION PHYSIOLOGY	3		cov021			10.1093/conphys/cov021	WoS	Exclude - No habitat quality assessment
Hartke K.M., Hepp G.R.	Habitat use and preferences of breeding female wood ducks	Female wood ducks (Aix sponsa) feed primarily on plant foods in the prelaying period and switch to a diet of mostly invertebrates during egg production. If nutrient acquisition is habitat-specific, then selection and use of habitats may differ between these reproductive stages. A better understanding of these processes is needed to assist future habitat conservation and management efforts. In Jan…	2004	Journal of Wildlife Management	68	1		84	93	10.2193/0022-541X(2004)068[0084:HUAPOB]2.0.CO;2	Scopus	Include	Individual movements				Wetland type
Hassab, H. A. A.; Hussein, A. A. A.; Gherbawy, Y. A.; Mubarak, A. G.	Isolation and phylogenetic analysis of Aspergillus species from birds, environment, and hospitalized patients in Qena, Egypt.	Aspergillus infection is widely distributed that may be found wherever the environmental condition is favorable for fungal growth. Beside the significant economic losses caused by aspergillosis in the poultry industry, it has great public health significance as a zoonotic disease. So the present study was performed to ascertain the presence of Aspergillus species in birds, environmental samples a…	2020	Alexandria Journal of Veterinary Sciences	63	1		1	9		WoS	Exclude - No habitat quality assessment
Haukos D.A., Neaville J.	Spatial and temporal changes in prevalence of a cloacal cestode in wintering waterfowl along the Gulf Coast of Texas	The cloacal cestode Cloacotaenia megalops is one of the most common helminths of waterfowl. We investigated the effect of this parasite on the body condition of wintering waterfowl populations and compared prevalence among age-sex classes, over time and between habitat types on the upper Gulf Coast of Texas (USA) from October 1986-February 2000. Greater than 9,500 birds of 25 waterfowl species we…	2003	Journal of Wildlife Diseases	39	1		152	160	10.7589/0090-3558-39.1.152	Scopus	Include	Body condition				Parasite/pathogen burden
Hazlitt S.L.	Territory quality and reproductive success of Black Oystercatchers in British Columbia	I investigated the relationship between the physical characteristics of breeding territories and the reproductive success of Black Oystercatchers (Haematopus bachmani) in British Columbia. I compared measures of the threat of egg and brood depredation, conspecific competition, and food supply with measures of reproductive success on 38 oystercatcher breeding territories during 1996 and 1997. Oyst…	2001	Wilson Bulletin	113	4		404	409	10.1676/0043-5643(2001)113[0404:TQARSO]2.0.CO;2	Scopus	Include	Reproduction (number of eggs, chicks, recruitment)				Predation pressure	Wetland spatial attributes	Elevation/Aspect/Slope	Breeding abundance/density
He, Chun-guang; Cui, Li-Juan; Ishikawa, Tadaharu; Sheng, Liang-xi; Jiang, Hai-bo	Study on the water regulation for preserving the nesting habitat of red-crowned crane (Grus japonensis (Muller)).	Water regulation is becoming more important for preserving the waterfowl and their habitat Being based on 7 years' field survey (1997-2003), the hydrological condition of the nesing habitat was investigated in relation to the nesting of Red-crowned Crane in this study Landsat-TM images were analyzed to estimate the water area as well as the area of reed community in water that is the favorable ha…	2009	Journal of Northeast Normal University Natural Sciences Edition	41	1		105	111		WoS	Full text not available
Hedh L., Dänhardt J., Hedenström A.	Population specific annual cycles and migration strategies in a leap-frog migrant	Abstract: A common migratory pattern in birds is that northerly breeding populations migrate to more southerly non-breeding sites compared to southerly breeding populations (leap-frog migration). Not only do populations experience differences in migration distances, but also different environmental conditions, which may vary spatiotemporally within their annual cycles, creating distinctive select…	2022	Behavioral Ecology and Sociobiology	76	1	2			10.1007/s00265-021-03116-y	Scopus	Exclude - No habitat quality assessment
Heg D., Van der Velde M.	Effects of territory quality, food availability and sibling competition on the fledging success of oystercatchers (Haematopus ostralegus)	We investigated the fledging probability of oystercatcher, Haematopus ostralegus, chicks as a function of hatching order, brood size, territory quality and food availability. Sibling dominance was related to the hatching order in both low- (‘leapfrogs’) and high-quality (‘residents’) territories. Differences in hatchling mass might have aided the establishment of a dominance hierarchy, since bree…	2001	Behavioral Ecology and Sociobiology	49	44622		157	169	10.1007/s002650000279	Scopus	Include	Reproduction (number of eggs, chicks, recruitment)	Body condition			Food availability	Synchronicity of brood (eggs laid with shorter interval between eggs)
Heiss M.	The importance of Besh Barmag bottleneck (Azerbaijan) for Eurasian migrant birds	Abstract Migrating birds are known to avoid topographical barriers. At these barriers, the local environmental conditions often lead to a high concentration of migrants at certain corridors or points usually referred to as 'bottlenecks'. The Greater Caucasus and the Caspian Sea are such barriers for migrating birds in south-western Asia. A narrow coastal plain between the Greater Caucasus and the…	2013	Acta Ornithologica	48	2		151	164	10.3161/000164513X678900	Scopus	Exclude - No habitat quality assessment
Hénaux V., Samuel M.D., Dusek R.J., Fleskes J.P., Ip H.S.	Presence of avian influenza viruses in waterfowl and wetlands during summer 2010 in California: Are resident birds a potential reservoir?	Although wild waterfowl are the main reservoir for low pathogenic avian influenza viruses (LPAIv), the environment plays a critical role for the circulation and persistence of AIv. LPAIv may persist for extended periods in cold environments, suggesting that waterfowl breeding areas in the northern hemisphere may be an important reservoir for AIv in contrast to the warmer southern wintering areas.…	2012	PLoS ONE	7	2	e31471			10.1371/journal.pone.0031471	Scopus	Exclude - No habitat quality assessment
Henning J.A., Gresswell R.E., Fleming I.A.	Juvenile salmonid use of freshwater emergent wetlands in the floodplain and its implications for conservation management	A recent trend of enhancing freshwater emergent wetlands for waterfowl and other wildlife has raised concern about the effects of such measures on juvenile salmonids. We undertook this study to quantify the degree and extent of juvenile Pacific salmon Oncorhynchus spp. utilization of enhanced and unenhanced emergent wetlands within the floodplain of the lower Chehalis River, Washington, and to de…	2006	North American Journal of Fisheries Management	26	2		367	376	10.1577/M05-057.1	Scopus	Exclude - Not on waterbirds
Herbert J.A., Chakraborty A., Naylor L.W., Beatty W.S., Krementz D.G.	Effects of landscape structure and temporal habitat dynamics on wintering mallard abundance	Context: Management of wintering waterfowl in North America requires adaptability because constant landscape and environmental change challenges existing management strategies regarding waterfowl habitat use at large spatial scales. Migratory waterfowl including mallards (Anas platyrhynchos) use the lower Mississippi Alluvial Valley (MAV) for wintering habitat, making this an important area of em…	2018	Landscape Ecology	33	8		1319	1334	10.1007/s10980-018-0671-7	Scopus	Include	Density or abundance				Wetland availability/number	Land use/land cover	Protected area status	Food availability	Climate/weather (temperature, rain, wind)
Herbert J.A., Mizrahi D., Taylor C.M.	Migration tactics and connectivity of a Nearctic–Neotropical migratory shorebird	During long-distance spring migrations, birds may rest and refuel at numerous stopover sites while minimizing the time to reach the breeding grounds. If habitat is limited along the migration route, pre-breeding birds optimize flight range by having longer stopovers at higher quality sites compared to poorer quality sites. Stopover duration also depends on distance remaining to breeding grounds, …	2022	Journal of Animal Ecology	91	4		819	830	10.1111/1365-2656.13670	Both	Include					Phenology
Herfindal I., Drever M.C., Høgda K.-A., Podruzny K.M., Nudds T.D., Grøtan V., Sæther B.-E.	Landscape heterogeneity and the effect of environmental conditions on prairie wetlands	Populations can vary considerably in their response to environmental fluctuations, and understanding the mechanisms behind this variation is vital for predicting effects of environmental variation and change on population dynamics. Such variation can be caused by spatial differences in how environmental conditions influence key parameters for the species, such as availability of food or breeding …	2012	Landscape Ecology	27	10		1435	1450	10.1007/s10980-012-9798-0	Scopus	Include	Wetland availability/number				Land use/land cover	Climate/weather (temperature, rain, wind)	Primary productivity
Herring G., Gawlik D.E.	Differential physiological responses to prey availability by the great egret and white Ibis	In long-lived species, the balance between the benefits of reproduction and the costs from reduced survival or productivity is particularly challenging in dynamic environments like wetlands, where food levels vary greatly year to year. Some wetland species exhibit changes in reproductive strategies in response to food availability but whether physiological responses function in a similar manner i…	2013	Journal of Wildlife Management	77	1		58	67	10.1002/jwmg.445	Both	Include	Physiological variables	Body condition			Water level	Water level variability	Food availability
Herring G., Gawlik D.E., Cook M.I., Beerens J.M.	Sensitivity of nesting great egrets (Ardea alba) and white ibises (Eudocimus albus) to reduced prey availability	Life-history theory suggests that long-lived bird species will adjust their nesting effort according to current conditions to balance the costs and benefits of current reproduction with their long-term needs for survival and future reproduction. However, responses to the same habitat conditions may differ between species, even within the same ecosystem, to produce different nesting and population…	2010	Auk	127	3		660	670	10.1525/auk.2010.09144	Both	Include	Reproduction (number of eggs, chicks, recruitment)				Water level	Water level variability	Climate/weather (temperature, rain, wind)	Food availability
Herring G., Herring H.K., Gawlik D.E.	Social cues and environmental conditions influence foraging flight distances of breeding wood storks (Mycteria americana)	The influence of both environmental conditions and social cues on the distance flown to foraging sites was examined for breeding Wood Storks (Mycteria americana) in the Florida Everglades, USA. Adult Wood Storks (n= 73) were followed in a small plane from their nesting colony to their foraging locations during the time when adult Wood Storks were incubating and feeding chicks. On average, foragin…	2015	Waterbirds	38	1		30	39	10.1675/063.038.0105	Both	Include	Habitat selection	Individual movements			Social attraction	Water level	Water level variability	Dry down (whether an area used had previously been completely dry)
Herring M.W., Robinson W., Zander K.K., Garnett S.T.	Rice fields support the global stronghold for an endangered waterbird	Novel, agricultural habitats are increasingly recognised for the conservation opportunities they present. Rice fields show particular promise for waterbirds and 'wildlife-friendly' farming initiatives, but most work has focussed on conspicuous, well-known species and the value of flooding harvested fields to provide non-breeding habitat. The Australasian bittern (Botaurus poiciloptilus) is a cryp…	2019	Agriculture, Ecosystems and Environment	284		106599			10.1016/j.agee.2019.106599	Scopus	Include	Occurrence				Climate/weather (temperature, rain, wind)	Vegetation structure	Water level									Population size estimate
Herring, G; Collazo, JA	Habitat use, movements and home range of wintering Lesser Scaup in Florida	Radio telemetry and diurnal time activity budgets were used to show that wintering Lesser Scaup (Aythya affinis) used different habitats for comfort and feeding activities at Merritt Island National Wildlife Refuge (Merritt Island), Florida and adjacent estuarine areas. Management should take this spatial consideration into account. The same data were used to determine if habitat use differed bet…	2005	WATERBIRDS	28	1		71	78	10.1675/1524-4695(2005)028[0071:HUMAHR]2.0.CO;2	WoS	Include					Proportional behavioural allocation within flock/site	Individual movements
Herring, Garth; Eagles-Smith, Collin A.; Ackerman, Joshua T.; Gawlik, Dale E.; Beerens, James M.	Landscape factors and hydrology influence mercury concentrations in wading birds breeding in the Florida Everglades, USA	The hydrology of wetland ecosystems is a key driver of both mercury (Hg) methylation and waterbird foraging ecology, and hence may play a fundamental role in waterbird exposure and risk to Hg contamination. However, few studies have investigated hydrological factors that influence waterbird Hg exposure. We examined how several landscape-level hydrological variables influenced Hg concentrations in…	2013	SCIENCE OF THE TOTAL ENVIRONMENT	458			637	646	10.1016/j.scitotenv.2013.04.036	WoS	Exclude - Toxicology/pollution study
Herse M.R., Tylianakis J.M., Scott N.J., Brown D., Cranwell I., Henry J., Pauling C., McIntosh A.R., Gormley A.M., Lyver P.O.B.	Effects of customary egg harvest regimes on hatching success of a culturally important waterfowl species	Customary harvests of wildlife underpin the livelihoods, cultural identities, well-being and ecological knowledge of many Indigenous peoples and local communities (IPLC), whereas government restrictions on harvests can erode these relationships. Supporting IPLC in place-based resource management, including sustainable customary harvests, can aid wildlife, their habitat and the cultures that value…	2021	People and Nature	3	2		499	512	10.1002/pan3.10196	Both	Exclude - No habitat quality assessment
Heward C.J., Hoodless A.N., Conway G.J., Fuller R.J., Maccoll A.D.C., Aebischer N.J.	Habitat correlates of Eurasian Woodcock Scolopax rusticola abundance in a declining resident population [Habitatkorrelate der Abundanz der Waldschnepfe Scolopax rusticola in einer zurückgehenden Standvogelpopulation]	In Europe, woodland bird populations have been declining since at least the 1970s, and in Britain, around one third of woodland bird species have undergone declines over this period. Habitat change has been highlighted as a possible cause, but for some species clear evidence of this is lacking owing to an incomplete knowledge of the species’ habitat requirements. Here, we analyse national data to…	2018	Journal of Ornithology	159	4		955	965	10.1007/s10336-018-1570-z	Scopus	Include	Density or abundance				Vegetation structure	Land use/land cover	Abundance of surrogate species
Hickman S.	Improvement of habitat quality for nesting and migrating birds at the Des Plaines River Wetlands Demonstration Project	The Des Plaines River Wetlands Demonstration Project includes a series of man-made marshes constructed on degraded habitat (abandoned agricultural land, gravel quarrying pits, etc.) within the floodplain of the Des Plaines River in northeastern Illinois, USA. Avian use of the site was measured before wetland construction in 1985 and after construction from spring 1990 to summer 1991. Pre-construc…	1994	Ecological Engineering	3	4		485	494	10.1016/0925-8574(94)00014-X	Both	Include					Density or abundance	Species richness/diversity
Hierl L.A., Loftin C.S., Longcore J.R., McAuley D.G., Urban D.L.	A multivariate assessment of changes in wetland habitat for waterbirds at Moosehorn National Wildlife Refuge, Maine, USA	We assessed changes in vegetative structure of 49 impoundments at Moosehorn National Wildlife Refuge (MNWR), Maine, USA, between the periods 1984-1985 to 2002 with a multivariate, adaptive approach that may be useful in a variety of wetland and other habitat management situations. We used Mahalanobis Distance (MD) analysis to classify the refuge's wetlands as poor or good waterbird habitat based …	2007	Wetlands	27	1		141	152	10.1672/0277-5212(2007)27[141:AMAOCI]2.0.CO;2	Both	Include					Wetland spatial attributes	Vegetation structure
Hilli-Lukkarinen M., Kuitunen M., Suhonen J.	The effect of changes in land use on waterfowl species turnover in Finnish boreal lakes	Effects of different land-use types on nutrient and chemical run-off have been widely researched, but the total effect of changes in land use on communities of aquatic species is poorly known. We evaluated the effect of land-use change on waterfowl communities of boreal lakes. We conducted the study with topographicmaps and GIS-techniques in central Finland. We compared changes in the structure o…	2011	Ornis Fennica	88	4		185	194		Scopus	Include	Breeding abundance/density				Land use/land cover	Disturbance
Hilton G.M., Cleeves T., Murray T., Hughes B., Gibbs Williams E.	Wetland birds in Turks and Caicos Islands I: A search for West Indian Whistling-ducks Dendrocygna arborea	The West Indian Whistling-duck (Dendrocygna arborea) is globally threatened due to significant population declines during the Twentieth Century. Turks and Caicos is a potentially important range-state for the species, but its status there has never been firmly established. A survey of West Indian Whistling-ducks was conducted in the Turks and Caicos Islands during February and March 1999 to make …	2000	Wildfowl	51			117	126		Scopus	Exclude - No habitat quality assessment
Hinckley B.R., Etheridge J.R., Peralta A.L.	Wetland Conditions Differentially Influence Nitrogen Processing within Waterfowl Impoundments	Manipulating hydrologic conditions at the land-water interface is critical for managing wetland functions. Hydrologic manipulation to increase retention time of water is used to promote wetland conditions, enhance nitrogen (N) processing for reduced N export, and attract migratory bird populations. Human managed wetlands such as waterfowl impoundments are intended to attract waterfowl for tourism…	2020	Wetlands	40	5		1117	1131	10.1007/s13157-019-01246-8	Both	Exclude - Not on waterbirds
HOBAUGH, WC	BODY CONDITION AND NUTRITION OF SNOW GEESE WINTERING IN SOUTHEASTERN TEXAS		1985	JOURNAL OF WILDLIFE MANAGEMENT	49	4		1028	1037	10.2307/3801390	WoS	Include					Body condition
Hobson, Keith A.; Wilson, Amy G.; Van Wilgenburg, Steven L.; Bayne, Erin M.	An Estimate of Nest Loss in Canada Due to Industrial Forestry Operations	Annual loss of nests by industrial (nonwoodlot) forest harvesting in Canada was estimated using two avian point-count data sources: (1) the Boreal Avian Monitoring Project (BAM) dataset for provinces operating in this biome and (2) available data summarized for the major (nonboreal) forest regions of British Columbia. Accounting for uncertainty in the proportion of harvest occurring during the br…	2013	AVIAN CONSERVATION AND ECOLOGY	8	2	5			10.5751/ACE-00583-080205	WoS	Exclude - Not on waterbirds
Hochbaum G.S., Caswell F.D., Turner B.C., Nieman D.J.	Relationships among social components of duck breeding populations, production and habitat conditions in Prairie Canada	Improves estimates of waterfowl production rates; develops the capability to predict waterfowl production from changes in the social structure of breeding populations; and identifies habitat components that influence reproductive effort and regulate reproductive success. -from Authors	1987	Trans. 52nd North American wildlife & natural resources conference, Quebec, 1987				310	319		Scopus	Full text not available
Hoefs C., Van Der Meer T., Antkowiak P., Hagge J., Green M., Gottwald J.	Exploring the Dotterel Mountains: Improving the understanding of breeding habitat characteristics of an Arctic-breeding specialist bird	Arctic-breeding birds are of particular conservation concern since their habitats are subject to severe changes and shifts upwards in both altitude and latitude due to global warming. Detailed knowledge on habitat characteristics of those species is required to understand how specialized Arctic-breeding species deal with changing habitat conditions. Therefore, sufficient data and methods to asses…	2021	Wader Study	128	3		226	237	10.18194/ws.00250	Scopus	Include	Occurrence of breeding				Elevation/Aspect/Slope	An array of vegetation indices, plus an array of remotely sensed texture indices										Habitat suitability model
Hoffmann L., Hafner H., Salathé T.	The contribution of colonial waterbird research to wetland conservation in the Mediterranean region	We summarize the history of waterbird research in the Mediterranean region, how some of these activities developed into long-term ecological research programs, and how they created awareness of the need to conserve the species and their wetland habitats. We further analyze the impact of colonial waterbird studies on conservation actions and recommend how current research can be made relevant for …	1996	Waterbirds	19	SUPPL.1		12	30	10.2307/1521942	Scopus	Exclude - Review
Hogan D., Esler D., Thompson J.E.	Variation in body mass and foraging effort of Barrow's Goldeneyes (Bucephala islandica) during remigial molt	Molt is a metabolically demanding process in the annual cycle of birds, particularly for species that undergo simultaneous remigial molt because nutritional and energetic costs occur during a short period. Birds that molt remiges simultaneously utilize many different body-mass and foraging strategies to meet the nutritional and energetic costs of remigial molt, and documentation of interspecific …	2013	Auk	130	2		313	322	10.1525/auk.2013.12048	Scopus	Include					Body condition
Holopainen S., ?ehovská M., Jaatinen K., Laaksonen T., Lindén A., Nummi P., Piha M., Pöysä H., Toivanen T., Väänänen V.-M., Lehikoinen A.	A rapid increase of large-sized waterfowl does not explain the population declines of small-sized waterbird at their breeding sites	Certain species experience rapid population increases in human-modified and -affected environments. Conservation actions and increased wintertime food availability have led to a population increase of several large herbivorous waterbird species. In Northern Europe, this trend is opposite to the overall decrease of several smaller waterbird species. We examined whether the recovery of a flagship s…	2022	Global Ecology and Conservation	36		e02144			10.1016/j.gecco.2022.e02144	Both	Include	Breeding abundance/density				Wetland type	Abundance of surrogate species
Holopainen S., Nummi P., Pöysä H.	Breeding in the stable boreal landscape: Lake habitat variability drives brood production in the teal (Anas crecca)	Boreal forest lakes are normally considered stable environments, but from a duck's point of view, both resource abundance and habitat quality in the lakes may differ from 1 year to another. Duck species differ in their flexibility to respond to variation in environmental factors, such as habitat quality, habitat variability and weather. Anas crecca, the common teal, has been suggested to be a spe…	2014	Freshwater Biology	59	12		2621	2631	10.1111/fwb.12458	Both	Include	Breeding abundance/density	Reproduction (number of eggs, chicks, recruitment)			Food availability	Predation pressure	Wetland availability/number	Climate/weather (temperature, rain, wind)	Beaver-flooded binary classification
Hong,, Suk-Hwan; Yeum, Junghun; Ho, Han Bong	Changes of Physical Structure of Hangang(Riv.) in Seoul City Area	This study aims to set up the basic data to manage the waterfowl habitat through the analysis of the changes of physical structure according to the time series of Hangang(Riv.) as water birds' habitat. Study area was 41.5km in length from Paldang bridge to Hangju bridge. during total length of 497.52km and horizontal boundary was based on the protected lowland in year 1975. As the analysis result…	2017	Journal of Wetlands Researh	19	4		403	408		WoS	Include					Land use/land cover
Hoque M.A., Burgess G.W., Cheam A.L., Skerratt L.F.	Epidemiology of avian influenza in wild aquatic birds in a biosecurity hotspot, North Queensland, Australia	Migratory birds may introduce highly pathogenic H5N1 avian influenza from Southeast Asia into Australia via North Queensland, a key stopover along the East Asian-Australasian Flyway, with severe consequences for trade and human health. A 3-year repeated cross sectional study on the epidemiology of avian influenza in Australian nomadic wild aquatic birds was conducted in this potential biosecurity…	2015	Preventive Veterinary Medicine	118	1		169	181	10.1016/j.prevetmed.2014.11.009	Scopus	Exclude - No habitat quality assessment
Howard K., Beesley L., Ward K., Stokeld D.	Preliminary evidence suggests freshwater turtles respond positively to an environmental water delivery during drought	Environmental flows (e-flows) are a common management tool to improve the health of flow-regulated river systems and their biota. The effect of e-flows on fish, waterbirds and vegetation has been assessed in Australia, but their influence on turtles remains largely unstudied. We opportunistically examined the effect of e-flows on the eastern longnecked turtle (Chelodina longicollis), a species th…	2016	Australian Journal of Zoology	64	5		370	373	10.1071/ZO16076	Scopus	Exclude - Not on waterbirds
Howell J.E., McKellar A.E., Espie R.H.M., Morrissey C.A.	Predictable shorebird departure patterns from a staging site can inform collision risks and mitigation of wind energy developments	High-quality staging sites are critical for long-distance migratory shorebirds to rest and refuel but are under threat from human development, including expansion of wind energy projects. However, predicting migration timing and movements in relation to weather conditions at staging sites can increase our understanding and mitigate effects of wind turbine collisions. Here we assessed northward mi…	2020	Ibis	162	2		535	547	10.1111/ibi.12771	Both	Exclude - No habitat quality assessment
Hsu C.-B., Hwang G.-W., Lu J.-F., Chen C.-P., Tao H.-H., Hsieh H.-L.	Habitat Characteristics of the Wintering Common Teal in the Huajiang Wetland, Taiwan	The Huajiang wetland is an important wintering site for a population of the migratory common teal, Anas crecca. Three habitat variables, slope, substratum elevation and distance to the nearest vegetation, were measured and used to construct habitat suitability index (HSI) models for the conservation of the wintering population and management of the wetland habitat. Two HSI models, the “minimum fu…	2014	Wetlands	34	6		1207	1218	10.1007/s13157-014-0581-7	Both	Include	Density or abundance				Elevation/Aspect/Slope	Distance to vegetated feature										Habitat suitability model
Hua N., Åkesson S., Zhou Q., Ma Z.	Springtime migratory restlessness and departure orientation of great knots (Calidris tenuirostris) in the south compared to the north yellow sea	Background: The motivation of birds to proceed with migration is associated with both endogenous and exogenous factors. According to their migratory situation and to the characteristics of stopover sites, birds might exhibit migratory motivation differently among sites. Although migratory motivation of migrating birds has been well stud-ied in many species, the investigation of the same species i…	2017	Avian Research	8	1	20	1	11	10.1186/s40657-017-0078-1	Scopus	Exclude - No habitat quality assessment
Hua N., Tan K., Chen Y., Ma Z.	Key research issues concerning the conservation of migratory shorebirds in the Yellow Sea region	Summary The widespread decline of migratory shorebirds in the East Asian-Australasian Flyway (EAAF) is one of the greatest crises for migrating birds. Among the migratory species with known population trends, 88% (22 of 25 species) show population declines, and seven have been listed as threatened or Near Threatened in the IUCN Red List. The decline of migratory shorebirds is related to the deter…	2015	Bird Conservation International	25	1		38	52	10.1017/S0959270914000380	Both	Exclude - Review
Hübner C.E.	The importance of pre-breeding areas for the arctic Barnacle Goose Branta leucopsis	Before the final move to their breeding sites, many arctic-nesting geese visit staging areas close by, so called pre-breeding areas. The present study investigated the timing of migration by Barnacle Geese Branta leucopsis in relation to the dynamics in body stores during this period. The study area was located on the south-facing slopes of Ingeborgfjellet, Vårsolbukta, on the west coast of Spits…	2006	Ardea	94	3		701	713		Scopus	Include	Density or abundance	Body condition			Climate/weather (temperature, rain, wind)	Food availability
Huck N.R., Ballard B.M., Fedynich A.M., Kraai K.J., Castro M.E.	Shot ingestion by wintering female northern pintails (Anas acuta) in the Texas coastal plain, 2012-14	Historically, lead poisoning through lead shot ingestion was one of the largest health issues affecting waterfowl in North America. Lead shot was banned for use in waterfowl hunting in the US in 1991 and was banned in Canada in 1997. However, biologists need to understand how, and if, lead shot remaining in the environment will continue to impact waterfowl. Our goal was to estimate lead and nonto…	2016	Journal of Wildlife Diseases	52	1		118	121	10.7589/2015-02-050	Both	Exclude - Toxicology/pollution study
Hunt K.L., Catlin D.H., Felio J.H., Fraser J.D.	Effect of capture frequency on the survival of Piping Plover chicks	Evaluating the possible effects of intensive research on species being studied and on the results of studies is important for both ethical and scientific reasons. We captured, banded, recaptured, and measured prefledged Piping Plover (Charadrius melodus) chicks during the 2010 breeding season at Lewis and Clark Lake on the Missouri River in South Dakota. We evaluated the potential for increased m…	2013	Journal of Field Ornithology	84	3		299	303	10.1111/jofo.12028	Both	Exclude - No habitat quality assessment
Hunt K.L., Fraser J.D., Karpanty S.M., Catlin D.H.	Body Condition of Piping Plovers (Charadrius melodus) and Prey Abundance on Flood-Created Habitat on the Missouri River, USA	Habitat quality can have a profound effect on the condition and fitness of individual birds and on population demography. We investigated the effects of habitat metrics (invertebrate abundance and habitat type) on the condition (egg mass, adult mass, pre-fledged chick growth rates) of Piping Plovers (Charadrius melodus) nesting on Missouri River sandbars from 2005-2014. The amount of breeding hab…	2017	Wilson Journal of Ornithology	129	4		754	764	10.1676/16-180.1	Both	Include	Reproduction (number of eggs, chicks, recruitment)	Parental investment	Body condition		Food availability	Wetland spatial attributes	Vegetation structure	Morphometric variables
Hurtado-Ormeño C., George-Nascimento M.	Factors accounting for variations in the parasitism by metacercariae (Digenea, microphallidae) in the amphipod apohyale hirtipalma (gammaridea) in the southeastern pacific coast [Factores que explican variaciones del parasitismo por metacercarias (Digenea, Microphallidae) en el anfípodo Apohyale hirtipalma (Gammaridea) en la costa del océano Pacífico sudoriental]	It was assessed the parasitic relationship between by 2 morphospecies of microphallid metacercariae and their second intermediate host, the amphipod Apohyale hirtipalma with the body length and sex of the hosts, and the abundance of shore birds (definitive hosts). Amphipod mortality induced by the parasites was assessed through the relationship between the variance/ mean parasite abundance ratio …	2016	Revista de Biologia Marina y Oceanografia	51	1		81	88	10.4067/S0718-19572016000100008	Scopus	Exclude - Not on waterbirds
Huysmans K.D., Frankenberger Jr. W.T.	Evolution of trimethylarsine by a Penicillium sp. isolated from agricultural evaporation pond water	Arsenicals are used in agriculture as pesticides and defoliants. In the Central Valley of California, arsenic is present in soil at naturally high concentrations, being derived from marine sedimentary parent material of the Coastal Range. Due to intense agricultural irrigation, soluble arsenic is leached from the soil and accumulates in evaporation ponds where it may pose an environmental threat …	1991	Science of the Total Environment, The	105	C		13	28	10.1016/0048-9697(91)90326-A	Scopus	Exclude - Not on waterbirds
Illán J.G., Wang G., King D.T., Cunningham F.L.	Seasonal variation and tracking of climate niche of a migratory bird	Migratory birds inhabit different areas during breeding and non-breeding seasons. Depending on the time of the year, they may utilize different resources available in seasonal habitats, but also are subjected to changing climate regimes during their annual life cycle. Migratory birds may adopt ecological niche tracking to cope with different environmental conditions between breeding and non-breed…	2022	Global Ecology and Conservation	37		e02155			10.1016/j.gecco.2022.e02155	Scopus	Exclude - No habitat quality assessment
Isacch J.P., Martínez M.M.	Habitat use by non-breeding shorebirds in flooding pampas grasslands of Argentina	We identified environmental variables and grassland characteristics that affect the use of natural grasslands by four migratory shorebird species (Patagonian: Rufous-chested Dotterel (Charadrius modestus) and Tawny-throated Dotterel (Oreopholus ruficollis); Nearctic: American Golden Plover (Pluvialis dominica) and Buff-breasted Sandpiper (Tryngites subruficollis)) during the non-breeding season i…	2003	Waterbirds	26	4		494	500	10.1675/1524-4695(2003)026[0494:HUBNSI]2.0.CO;2	Scopus	Include	Occurrence				Vegetation structure	Predation pressure	Soil moisture indicator
Iwamura T., Possingham H.P., Chadès I., Minton C., Murray N.J., Rogers D.I., Treml E.A., Fuller R.A.	Migratory connectivity magnifies the consequences of habitat loss from sea-level rise for shorebird populations	Sea-level rise (SLR) will greatly alter littoral ecosystems, causing habitat change and loss for coastal species. Habitat loss is widely used as a measurement of the risk of extinction, but because many coastal species are migratory, the impact of habitat loss will depend not only on its extent, but also on where it occurs. Here, we develop a novel graph-theoretic approach to measure the vulnerab…	2013	Tohoku Journal of Experimental Medicine	230	1				10.1098/rspb.2013.0325	Scopus	Exclude - No habitat quality assessment
JACKSON D.B.	Breeding dispersal and site?fidelity in three monogamous wader species in the Western Isles, U.K.	Adult and post?natal breeding?dispersal movements of Redshank Tringa totanus, Dunlin Calidris alpina and Ringed Plover Charadrius hiaticula were quantified in west Scotland. Data from 373 returning birds marked as breeding adults and 142 returning birds marked as chicks are presented. Unlike most previous studies, this study measured dispersal movements up to 40 km and attempted to overcome dista…	1994	Ibis	136	4		463	473	10.1111/j.1474-919X.1994.tb01123.x	Both	Include	Site fidelity				Reproduction (number of eggs, chicks, recruitment)
Jackson M.V., Carrasco L.R., Choi C.-Y., Li J., Ma Z., Melville D.S., Mu T., Peng H.-B., Woodworth B.K., Yang Z., Zhang L., Fuller R.A.	Multiple habitat use by declining migratory birds necessitates joined-up conservation	Many species depend on multiple habitats at different points in space and time. Their effective conservation requires an understanding of how and when each habitat is used, coupled with adequate protection. Migratory shorebirds use intertidal and supratidal wetlands, both of which are affected by coastal landscape change. Yet the extent to which shorebirds use artificial supratidal habitats, part…	2019	Ecology and Evolution	9	5		2505	2515	10.1002/ece3.4895	Both	Include	Density or abundance				Wetland spatial attributes	Vegetation structure	Water level	Tide	Number of structures nearby (which block lines of sight for predator detection)	Number of unvegetated bunds	distance to seawall (as a proxy for distance to foraging sites)
James P., Norman D., Clarke J.J.	Avian population dynamics and human induced change in an urban environment	The predominantly urban boroughs of Warrington and Halton straddle the river Mersey in northwest England. Since the 1970s there has been a major change in land-use associated with both innovative town design and the decline of manufacturing and chemical industries in the boroughs. Also, co-ordinated programmes have directly addressed air and water pollution. The breeding birds of the two boroughs…	2010	Urban Ecosystems	13	4		499	515	10.1007/s11252-010-0132-9	Scopus	Include	Occurrence of breeding				Land use/land cover	Water quality	Air quality
Jia Q., Wang X., Zhang Y., Cao L., Fox A.D.	Drivers of waterbird communities and their declines on Yangtze River floodplain lakes	The seasonally flooded Yangtze Valley Floodplain wetlands of China are globally important for wintering waterbirds in the East Asian-Australasian Flyway. These birds have declined in the last 60 years, so understanding factors shaping waterbird distribution and abundance patterns is critical for their conservation. We applied linear mixed models to investigate the effects of climate, winter water…	2018	Biological Conservation	218			240	246	10.1016/j.biocon.2017.12.029	Both	Include	Density or abundance	Species richness/diversity			Wetland spatial attributes	Water level variability	Climate/weather (temperature, rain, wind)
Jia Q., Zhang Y., Cao L.	Response of anatidae abundance to environmental factors in the middle and lower Yangtze River Floodplain, China	Understanding and predicting animal distribution is one of the most elementary objectives in ecology and conservation biology. Various environmental factors, such as habitat area, habitat quality, and climatic factors, play important roles in shaping animal distribution. However, the mechanism underlying animal distribution remains unclear. Using generalized additive mixed models, we analyzed the…	2019	Sustainability (Switzerland)	11	23	6814			10.3390/su11236814	Both	Include	Density or abundance				Wetland spatial attributes	Primary productivity	Climate/weather (temperature, rain, wind)
JIA Y., ZENG Q., WANG Y., SAINTILAN N., LEI G., WEN L.	Processes shaping wintering waterbird communities in an intensive modified landscape: Neutral assembly with dispersal limitation and localized competition	Better understanding of the mechanisms structuring ecological communities is not only a long-term theoretical pursuit in ecology but also critical for biodiversity conservation. Here, we used two complementary approaches (?-diversity partitioning, and phylogenetic and functional null models) to explore the processes structuring wintering waterbird communities in the floodplain lakes of middle-low…	2020	Ecological Indicators	114		106330			10.1016/j.ecolind.2020.106330	Both	Include	Density or abundance	Species richness/diversity			Wetland spatial attributes	Water level	Primary productivity
Jiang F., Qi S., Liao F., Ding M., Wang Y.	Vulnerability of Siberian crane habitat to water level in Poyang Lake wetland, China	Assessment of habitat quality for wetland-obligate wildlife and endangered species of waterfowl is essential particularly in the changing environment. In this study, the areas of potential suitable habitat for Siberian cranes in Poyang Lake natural wetland were evaluated using 11 scenes of Landsat TM/ETM+ images. Habitat quality was assessed against six landscape indices. Results indicate that th…	2014	GIScience and Remote Sensing	51	6		662	676	10.1080/15481603.2014.978126	Both	Include					Land use/land cover	Water level
Johns, David W.; Marchant, Tracy A.; Fairhurst, Graham D.; Speakman, John R.; Clark, Robert G.	Biomarker of burden: Feather corticosterone reflects energetic expenditure and allostatic overload in captive waterfowl	Allostatic load describes the interplay between energetic demand and availability and is highly context dependent, varying between seasons and life-history stages. When energy demands exceed physiological set points modulated by glucocorticoid hormones, individuals may experience allostatic overload and transition between stages in sub-optimal physiological states. Corticosterone, the major gluco…	2018	FUNCTIONAL ECOLOGY	32	2		345	357	10.1111/1365-2435.12988	WoS	Include					Physiological variables	Morphometric variables
Johnson C.	Patterns of seasonal weight variation in waders on the wash	Analysis of weight variation, based on monthly mean weights for ten wader species occurring on the Wash demonstrating the patterns of season weight variation. For each species the trends are interpreted in terms of adaptations and responses to specific life cycle events and potential feeding difficulties which arise from winter environmental conditions. © 1985 Taylor & Francis Group, LLC.	1985	Ringing and Migration	6	1		19	32	10.1080/03078698.1985.9673850	Scopus	Include					Body condition
Johnson F.A., Moore C.T., Kendall W.L., Dubovsky J.A., Caithamer D.F., Kelley Jr. J.R., Williams B.K.	Uncertainty and the management of mallard harvests	Those charged with regulating waterfowl harvests must cope with random environmental variations, incomplete control over harvest rates, and uncertainty about biological mechanisms operative in the population. Stochastic dynamic programming can be used effectively to account for these uncertainties if the probabilities associated with uncertain outcomes can be estimated. To use this approach manag…	1997	Journal of Wildlife Management	61	1		202	216	10.2307/3802429	Scopus	Include					Wetland availability/number	Climate/weather (temperature, rain, wind)										Harvest model
Johnstone I., Elliot D., Mellenchip C., Peach W.J.	Correlates of distribution and nesting success in a Welsh upland Eurasian Curlew Numenius arquata population	Capsule: Habitat structure and composition explained spatial variation in breeding distribution and nesting success in a declining upland Eurasian Curlew Numenius arquata population in North Wales. Aims: To identify environmental correlates of Curlew breeding distribution, nesting success and change in distribution. Methods: Thirty random 1 km squares stratified by historical population trend wer…	2017	Bird Study	64	4		535	544	10.1080/00063657.2017.1411466	Both	Include	Breeding abundance/density				Elevation/Aspect/Slope	Land use/land cover	Agricultural practices	Predation pressure	Vegetation structure
Jolley J.C., Albin E.S., Kaemingk M.A., Willis D.W.	A survey of aquatic invertebrate communities in Nebraska Sandhill lakes reveals potential alternative ecosystem states	Aquatic invertebrate communities are important to shallow lake ecosystem form and function, providing vital components to the food web and thereby important to achieving lake management goals. We characterized lake invertebrate communities and physicochemical variables in six Nebraska Sandhill lakes and examined these characteristics within an alternative stable state framework. Surveys were cond…	2013	Journal of Fish and Wildlife Management	4	1		151	162	10.3996/082012-JFWM-072	Scopus	Exclude - Not on waterbirds
Jones S.F., Schutte C.A., Roberts B.J., Thorne K.M.	Seasonal impoundment management reduces nitrogen cycling but not resilience to surface fire in a tidal wetland	Hydrology and salinity regimes of many impounded wetlands are manipulated to provide seasonal habitats for migratory waterfowl, with little-known consequences for ecosystem structure and function. Managed hydrology can alter ecosystems by directly changing soil properties and processes and by influencing plant community dynamics. Additionally, management history may influence ecosystem response t…	2022	Journal of Environmental Management	303		114153			10.1016/j.jenvman.2021.114153	Both	Exclude - Not on waterbirds
Jones, Katherine Booth; O'Connell, Peadar; Calladine, John; Noble, David; Wolsey, Shane; Carrington-Cotton, Anne; Wernham, Chris	Northern Ireland Lowland Breeding Wader Survey.		2021	BTO Research Report	731			6	31		WoS	Include	Breeding abundance/density				Land use/land cover	Agricultural practices	Soil moisture	Vegetation condition
Jónsson J.E., Frederiksen M., Afton A.D.	Movements and survival of Lesser Snow Geese Chen caerulescens caerulescens wintering in two habitats along the Gulf Coast, Louisiana	Lesser Snow Geese Chen caerulescens caerulescens (hereafter Snow Geese) use two wintering habitats in southwest Louisiana. Snow Geese in coastal marshes generally have larger bodies and proportionally thicker bills, longer skulls and longer culmen lengths than do those in adjacent rice-prairies. An important question is whether or not these morphs are sub-populations that segregate during winter.…	2014	Wildfowl	64			54	74		Scopus	Exclude - No habitat quality assessment
JORDE, DG; HARAMIS, GM; BUNCK, CM; PENDLETON, GW	EFFECTS OF DIET ON RATE OF BODY-MASS GAIN BY WINTERING CANVASBACKS	Because habitat degradation has led to the loss of submerged vegetation in Chesapeake Bay, wintering canvasbacks (Aythya valisineria) have shifted from a plant diet of American wildcelery (Vallisneria americana) to an animal diet of Baltic clams (Macoma balthica). We conducted experiments with pen-reared canvasbacks (n = 32, 1990; n = 32, 1991) to assess the effect of this diet change on mass rec…	1995	JOURNAL OF WILDLIFE MANAGEMENT	59	1		31	39	10.2307/3809112	WoS	Include	Morphometric variables				Food type
Joshi P.K., Rashid H., Roy P.S.	Landscape dynamics in hokersar wetland, Jammu & Kashmir- an application of geospatial approach	Geospatial presentation of habitat has become a key issue for planning conservation and management of any ecosystem. Hokersar wetland, one of the best resorts of migratory waterfowl in Kashmir, is under anthropogenic pressure and siltation due to floods. This has resulted in the degradation and change in the habitat quality of varied aquatic flora and fauna. Moreover, the seasonal changes affect …	2002	Journal of the Indian Society of Remote Sensing	30	44593		1	5	10.1007/BF02989971	Scopus	Include					Land use/land cover
Jourdan C., Fort J., Pinaud D., Delaporte P., Gernigon J., Guenneteau S., Jomat L., Lelong V., Lemesle J.-C., Robin F., Rousseau P., Bocher P.	Highly diversified habitats and resources influence habitat selection in wintering shorebirds	Habitat selection is an important process in birds that influences individual survival and fitness, and ultimately shapes population dynamics. As a consequence, strong selective pressures apply to favor strategies allowing individuals to choose high-quality habitat for foraging while reducing predation risk and competition. In long-distance migratory birds, such as shorebirds, the non-breeding pe…	2021	Journal of Ornithology	162	3		823	838	10.1007/s10336-021-01873-1	Both	Include	Individual movements				Food availability	Foraging substrate
Jovani R., Tella J.L.	Age-related environmental sensitivity and weather mediated nestling mortality in white storks Ciconia ciconia	We studied environmental sensitivity and mortality related to weather inclemency in white stork nestlings Ciconia ciconia in their southern European boundary (Doñana, SW Spain). The study of homeothermy acquisition and fault bars (i.e. a measure of stress on feathers) revealed that stork nestlings were specially sensitive to environmental conditions occurring before 20 d of age. Accordingly, most…	2004	Ecography	27	5		611	618	10.1111/j.0906-7590.2004.03925.x	Scopus	Include	Reproduction (number of eggs, chicks, recruitment)				Ptilochronology	Climate/weather (temperature, rain, wind)
Kaggwa M.N., Gruber M., Oduor S.O., Schagerl M.	A detailed time series assessment of the diet of Lesser Flamingos: Further explanation for their itinerant behaviour	We hypothesised that changes in nutritional composition and quality of the pelagic phytoplankton community influence the occurrence of Lesser Flamingo populations in two Kenyan saline-alkaline lakes, Nakuru and Bogoria. This was achieved by carrying out a detailed time series assessment of the phytoplankton community composition and nutritional components (carbohydrates, crude protein and lipids)…	2013	Hydrobiologia	710	1		83	93	10.1007/s10750-012-1105-1	Scopus	Include	Density or abundance				Water chemistry	Food availability	Nutrient composition of prey
Kahara S.N., Chipps S.R.	Predicting lesser scaup wetland use during spring migration in eastern South Dakota	The relative influence of physical, chemical, and biotic wetland characteristics on wetland use by spring migrating lesser scaup (Aythya affinis [Eyton]; hereafter "scaup") is not well understood. We compared characteristics of used and unused wetlands in eastern South Dakota. Used wetlands were larger (&gt;2 ha; P = 0.05), with higher amphipod densities (&gt;500 individuals m-2; P = 0.01) and hi…	2009	Great Plains Research	19	2		157	167		Scopus	Include	Density or abundance				Water chemistry	Water level	Substrate type	Wetland spatial attributes	Vegetation structure	Food availability						Predictive model of use across wetlands.
Kahara S.N., Chipps S.R.	Wetland hydrodynamics and long-term use of spring migration areas by lesser scaup in eastern South Dakota	Lesser scaup (Aythya affinis [Eyton]) populations remain below their long-term average despite improved habitat conditions along spring migration routes and at breeding grounds. Scaup are typically associated with large, semipermanent wetlands and exhibit regional preferences along migration routes. Identifying consistently used habitats for conservation and restoration is complicated by irregula…	2012	Great Plains Research	22	1		69	78		Scopus	Include	Occurrence				Wetland spatial attributes	Wetland type	Water level variability	Physiographic region
Kahara S.N., Mockler R.M., Higgins K.F., Chipps S.R., Johnson R.R.	Spatiotemporal patterns of wetland occurrence in the prairie pothole region of eastern South Dakota	We evaluated changes in wetland abundance, size, and classification between average (19791986) and above-average (19951999) precipitation periods for two physiographic regions in eastern South Dakota. Temporal shifts in wetland numbers, area, and class varied by topographic location. In high wetland density areas (> 8 wetlands/100 ha), our data suggests that larger, semipermanent wetlands expande…	2009	Wetlands	29	2		678	689	10.1672/07-09.1	Scopus	Exclude - Not on waterbirds
Kahara S.N., Skalos D., Madurapperuma B., Hernandez K.	Habitat quality and drought effects on breeding mallard and other waterfowl populations in California, USA	As many as 500,000 waterfowl reside in California, USA, during summer, but little is known about the availability or quality of their habitats. Wetland size and distribution serve as proximate cues for habitat selection by breeding waterfowl in other parts of North America such as the Prairie Pothole Region. In heavily modified landscapes such as California's Central Valley, disturbance from fact…	2022	Journal of Wildlife Management	86	1	e22133			10.1002/jwmg.22133	Both	Include	Density or abundance				Climate/weather (temperature, rain, wind)	Land use/land cover
Kajtoch L., Zmihorski M., Piestrzy?ska-Kajtoch A.	The Goosander as potential indicator of naturalness and biodiversity in submontane river valleys of northern Carpathians	Riparian habitats are biodiversity hotspots, however, despite their protection (e.g. in Natura 2000 sites) they are drastically transformed, particularly in more developed countries. The least inventoried, monitored and protected are submontane drainages composed of lowland and mountain habitats and species. Effective evaluation and monitoring of riparian habitat quality and species richness in s…	2014	Ecological Indicators	45			83	92	10.1016/j.ecolind.2014.03.021	Scopus	Include	Breeding abundance/density				Wetland spatial attributes	Water level	Substrate type	Vegetation structure	Disturbance	Wetland type
Kang S.-R., King S.L.	Suitability of Coastal Marshes as Whooping Crane (Grus americana) Foraging Habitat in Southwest Louisiana, USA	Foraging habitat conditions (i.e., water depth, prey biomass, digestible energy density) can be a significant predictor of foraging habitat selection by wading birds. Potential foraging habitats of Whooping Cranes (Grus americana) using marshes include ponds and emergent marsh, but the potential prey and energy availability in these habitat types have rarely been studied. In this study, we estima…	2014	Waterbirds	37	3		254	263	10.1675/063.037.0304	Both	Include					Water level	Food availability	Wetland type
Kantrud, H.A.	Effects of vegetation manipulation on breeding waterfowl in prairie wetlands - a literature review.		1990	U S Forest Service General Technical Report RM				93	123		WoS	Exclude - Review
Karagicheva J., Rakhimberdiev E., Dekinga A., Brugge M., Koolhaas A., Ten Horn J., Piersma T.	Seasonal time keeping in a long-distance migrating shorebird	Because of the complications in achieving the necessary long-term observations and experiments, the nature and adaptive value of seasonal time-keeping mechanisms in long-lived organisms remain understudied. Here we present the results of a 20-year-long study of the repeated seasonal changes in body mass, plumage state, and primary molt of 45 captive red knots Calidris canutus islandica, a High Ar…	2016	Journal of Biological Rhythms	31	5		509	521	10.1177/0748730416655929	Scopus	Exclude - No habitat quality assessment
Karlíková Z., Kejzlarová T., Šálek M.	Breath rate patterns in precocial Northern Lapwing (Vanellus vanellus) chicks in the wild	Individual-specific reaction to stressful situations may reveal various, individual-specific features, including personality. Breath rate and its change during and after handling [handling stress (HS) test] has been used to test individual response to stress. In previous laboratory research, the HS test has revealed a continuous decrease from peak values immediately after catching, which was cons…	2018	Journal of Ornithology	159	2		555	563	10.1007/s10336-017-1517-9	Both	Exclude - No habitat quality assessment
Kasprzykowski Z., Go?awski A., Mitrus C., Sta?ski T.	A comparison of the structure of 2 waterbird assemblages during postbreeding movements in the arid zone of Uzbekistan	Natural riverbeds in arid regions of Central Asia play an important role in waterbird migration. However, agricultural irrigation in the Aral Sea basin, in combination with climate change, is leading to wetland habitat loss. In this study, we consider the importance of the 2 largest river systems in this region during postbreeding movements and compare waterbird assemblages in relation to habitat…	2014	Turkish Journal of Zoology	38	5		590	597	10.3906/zoo-1311-40	Both	Include	Density or abundance	Species richness/diversity			Wetland spatial attributes	Number of islands	Wetland availability/number
Kasprzykowski Z., Polak M.	Habitat quality and breeding parameters in relation to female mating status in the polygynous Eurasian Bittern Botaurus stellaris	The Eurasian Bittern Botaurus stellaris has a polygynous mating system where the nests of solitary and clumped females are located within a male territory. However, the factors that may favour the formation of nest clusters remain unknown. The focus was on the clustering effect in the Eurasian Bittern population on fishpond complexes in eastern Poland in order to test whether clumped nesting is d…	2013	Journal of Ornithology	154	2		403	409	10.1007/s10336-012-0904-5	Scopus	Include	Breeding abundance/density				Vegetation structure	Water level	Reproduction (number of eggs, chicks, recruitment)	Proximity to wetland or wetland feature	Distance to dyke	fish stocking type
Ka?mierska E., Kossowska M.	Contribution to the lichen biota of the stawy milickie nature reserve and its adjacent area (Lower silesia, Southwestern Poland)	The paper presents the results of lichenological investigations conducted in the eastern part of the Stawy Milickie nature reserve and its buffer zone (Barycz Valley, southwestern Poland). The study area is a famous waterfowl refuge, consisting of several fishpond complexes, together with adjacent forests, meadows, and villages. In total 72 lichen taxa were recorded, growing on bark and branches …	2016	Acta Mycologica	51	1	1075			10.5586/am.1075	Scopus	Exclude - Not on waterbirds
Kelly J.P.	Hydrographic correlates of winter Dunlin abundance and distribution in a temperate estuary	From 1989 to 1999, I examined intra-seasonal and annual changes in the abundance and local distribution of two groups of wintering Dunlin (Calidris alpina) occupying different positions along hydrographic gradients in the Tomales Bay estuary, California. Reciprocal translocation of color-banded Dunlin indicated a discrete separation of wintering Dunlin between the north and south of Tomales Bay. …	2001	Waterbirds	24	3		309	322	10.2307/1522061	Both	Include	Density or abundance				Climate/weather (temperature, rain, wind)	Water chemistry	Inflow volume
Kelly J.P., Evens J.G., Stallcup R.W., Wimpfheimer D.	Effects of aquaculture on habitat use by wintering shorebirds in Tomales Bay, California	We measured abundances of wintering shorebird species simultaneously on four control plots and two aquaculture plots from November 1989 to February 1994 on tidal flats in Tomales Bay, California. Twelve abundance estimates for each plot were obtained each year. We used analysis of covariance to model the results, controlling for the presence of roosting gulls that may have displaced foraging shor…	1996	California Fish and Game	82	4		160	174		Scopus	Include	Density or abundance	Species richness/diversity			Agricultural practices	Abundance of surrogate species
Kelly L.A., Douglas D.J.T., Shurmer M.P., Evans K.L.	Inter-Specific Variation in the Potential for Upland Rush Management Advocated by Agri-Environment Schemes to Increase Breeding Wader Densities	Encroachment of rush Juncus spp. in the United Kingdom uplands poses a threat to declining wader populations due to taller, denser swards that can limit foraging and breeding habitat quality for some species. Rush management via cutting, implemented through agri-environment schemes (AESs), could thus increase wader abundance, but there is insufficient assessment and understanding of how rush mana…	2021	Frontiers in Ecology and Evolution	9		660513			10.3389/fevo.2021.660513	Both	Include	Breeding abundance/density				Vegetation structure	Substrate type	Field area	Distance to vegetated feature
Kennamer R.A.	Relating climatological patterns to wetland conditions and wood duck production in the Southeastern Atlantic Coastal Plain	Efforts to index annual population size and recruitment of the wood duck (Aix sponsa) on a geographic scale sufficiently large to be useful in managing this species have met with mixed results. A general relationship between climatic factors and wood duck production has been the most economical and promising approach, particularly in the Southeast, though further refinement or understanding of fa…	2001	Wildlife Society Bulletin	29	4		1193	1205		Both	Include	Reproduction (number of eggs, chicks, recruitment)				Water level	Climate/weather (temperature, rain, wind)
Kennamer R.A., Hepp G.R., Alexander B.W.	Effects of current reproductive success and individual heterogeneity on survival and future reproductive success of female Wood Ducks	Estimates of vital rates and their sources of variation are necessary to understand the population dynamics of any organism. These data have been used to test predictions of life history theory as well as to guide decisions of wildlife managers and conservation biologists. Life history theory predicts tradeoffs among life history traits, such that current reproductive effort will be negatively co…	2016	Auk	133	3		439	450	10.1642/AUK-15-183.1	Scopus	Include	Survival				Body condition	Reproduction (number of eggs, chicks, recruitment)	Water level
Kenow K.P., Kapfer J.M., Korschgen C.E.	Predation of radio-marked mallard (Anas platyrhynchos) ducklings by eastern snapping turtles (Chelydra serpentina serpentina) and western fox snakes (Pantherophis vulpinus) on the upper Mississippi River	Information on the predation rate of Eastern Snapping Turtles (Chelydra serpentina serpentina) and Western Fox Snakes (Pantherophis vulpinus) on waterfowl, particularly ducklings, is minimal. Most information that exists focuses on the percent of waterfowl found in the diet of sampled turtles or snakes. Although this information is useful, it does not elucidate the potential effect of reptile pre…	2009	Journal of Herpetology	43	1		154	158	10.1670/08-003R.1	Both	Include					Reproduction (number of eggs, chicks, recruitment)
Kentie R., Both C., Hooijmeijer J.C.E.W., Piersma T.	Age-dependent dispersal and habitat choice in black-tailed godwits Limosa limosa limosa across a mosaic of traditional and modern grassland habitats	Whether to disperse, and where to, are two of the most prominent decisions in an individual's life, with major consequences for reproductive success. We studied natal and breeding dispersal in the monogamous black-tailed godwit Limosa limosa limosa in the Netherlands, where they breed in agricultural grasslands. The majority of these grasslands recently changed from wet herb-rich meadows into wel…	2014	Journal of Avian Biology	45	4		396	405	10.1111/jav.00273	Scopus	Include					Site fidelity	Land use/land cover
Kentie R., Both C., Hooijmeijer J.C.E.W., Piersma T.	Management of modern agricultural landscapes increases nest predation rates in Black-tailed Godwits Limosa limosa	Effective conservation of endangered species requires a solid understanding of the demographic causes of population change. Bird populations breeding on agricultural grasslands have declined because their preferred habitat of herb-rich meadows has been replaced by grassland monocultures. The timing of agricultural activities in these monocultural grasslands is critical, as they often coincide wit…	2015	Ibis	157	3		614	625	10.1111/ibi.12273	Both	Include	Reproduction (number of eggs, chicks, recruitment)				Agricultural practices
Kentie R., Coulson T., Hooijmeijer J.C.E.W., Howison R.A., Loonstra A.H.J., Verhoeven M.A., Both C., Piersma T.	Warming springs and habitat alteration interact to impact timing of breeding and population dynamics in a migratory bird	In seasonal environments, increasing spring temperatures lead many taxa to advance the timing of reproduction. Species that do not may suffer lower fitness. We investigated why black-tailed godwits (Limosa limosa limosa), a ground-breeding agricultural grassland shorebird, have not advanced timing of reproduction during the last three decades in the face of climate change and human-induced habita…	2018	Global Change Biology	24	11		5292	5303	10.1111/gcb.14406	Both	Include	Phenology	Survival	Reproduction (number of eggs, chicks, recruitment)		Climate/weather (temperature, rain, wind)	Land use/land cover
Kern R.A., Shriver W.G., Bowman J.L., Mitchell L.R., Bounds D.L.	Seaside sparrow reproductive success in relation to prescribed fire	In North American tidal marshes, prescribed burning has been used to manage waterfowl, furbearers, invasive plants, and fuels, but its effects on non-target species, such as marsh birds, are relatively unknown, particularly in the mid-Atlantic region. To address this informational need, we studied seaside sparrows (Ammodramus maritimus) in Dorchester County, Maryland, where prescribed marsh burni…	2012	Journal of Wildlife Management	76	5		932	939	10.1002/jwmg.345	Both	Exclude - Not on waterbirds
Khan, T. N.	Temporal changes to the abundance and community structure of migratory waterbirds in Santragachhi Lake, West Bengal, and their relationship with water hyacinth cover	A study carried out during 1998-2009 showed that migratory waterbirds of Santragachhi wetland, in the vicinity of Kolkata, have declined by more than 55% over a 12-year period, and three important species have abandoned the wetland. These changes were associated with the reduction of the surface water area due to proliferation of water hyacinth. The waterbird abundance and community composition c…	2010	CURRENT SCIENCE	99	11		1570	1577		WoS	Include	Density or abundance				Vegetation structure
Khelifa R., Mahdjoub H., Samways M.J.	Combined climatic and anthropogenic stress threaten resilience of important wetland sites in an arid region	Climate change and anthropogenic perturbation threaten resilience of wetlands globally, particularly in regions where environmental conditions are already hot and dry, and human impacts are rapidly intensifying and expanding. Here we assess the vulnerability of Ramsar wetlands of six North African countries (Western Sahara, Morocco, Algeria, Tunisia, Libya, and Egypt) by asking three questions: (…	2022	Science of the Total Environment	806		150806			10.1016/j.scitotenv.2021.150806	Scopus	Include					Climate/weather (temperature, rain, wind)	Human Footprint Index (which combines land use and transport infrastructure data)	Waterbird Conservation Value (the sum of the proportion of each wetland's species population as a proportion of the 1% Ramsar classification threshold).
Kingsford R.T., Porter J.L.	Monitoring waterbird populations with aerial surveys - What have we learnt?	We can use aerial surveys of waterbirds to identify high-conservation-value wetlands, estimate species' abundance and track changes in wetland condition. Two major approaches prevail. Transects to estimate a few species (1-20, often ducks) are predominantly used in North America and counts of entire waterbird assemblages on discrete wetlands are favoured in Australia. Such differences reflect wet…	2009	Wildlife Research	36	1		29	40	10.1071/WR08034	Both	Exclude - Review
Kirby R., Shaw T.L.	Severn barrage, UK - Environmental reappraisal	The biological and chemical regimes of the Severn Estuary are severely stressed by its physical regime. Estuarine flora and fauna naturally adapt to habitat conditions. The Severn is dynamic and turbid to such a degree, however, as to put it beyond the tolerance of most species. The foreshores have an exceptionally low carrying capacity for shorebirds and provide poor feeding and nursery areas fo…	2005	Proceedings of the Institution of Civil Engineers: Engineering Sustainability	158	1		31	39	10.1680/ensu.2005.158.1.31	Scopus	Exclude - Review
Klaassen M., Bauer S., Madsen J., Possingham H.	Optimal management of a goose flyway: Migrant management at minimum cost	1. We adopt a 'whole flyway' approach to modelling scenarios for protecting migratory birds, aiming at efficient and cost-effective conservation of flyway habitat. 2. We developed a model to minimize flyway management costs while safeguarding a migrating bird population. The model assumes that the intensity of the birds' use of sites can be manipulated by varying management regimes (with concomit…	2008	Journal of Applied Ecology	45	5		1446	1452	10.1111/j.1365-2664.2008.01532.x	Scopus	Exclude - No habitat quality assessment
Klaassen M., Hahn S., Korthals H., Madsen J.	Eggs brought in from afar: Svalbard-breeding pink-footed geese can fly their eggs across the Barents Sea	Many Arctic-breeding waterbirds are thought to bring nutrients for egg production from southern latitudes to allow early breeding. It has proved problematic to quantify the extent of such capital breeding and identify whether nutrients for egg production are brought in from nearby or from afar. Before reaching their breeding grounds on Svalbard, pink-footed geese Anser brachyrhynchus fly ? 1100 k…	2017	Journal of Avian Biology	48	1		173	179	10.1111/jav.01364	Scopus	Include	Reproduction (number of eggs, chicks, recruitment)				Body condition
Klassen J.A., Gawlik D.E.	Tradeoffs between fine-scale site measurements and coarse sensory data for long-term monitoring of pulsed wetlands	As anthropogenic activities continue to impact ecosystems around the world, the ability to monitor and manage ecosystem health and function increases in importance. Despite this need for monitoring, management projects are often limited by the funding, time and personnel required to gather field data. These costs only increase when considering large dynamic ecosystems, such as pulsed wetlands, th…	2017	Freshwater Biology	62	4		649	663	10.1111/fwb.12891	Scopus	Exclude - Not on waterbirds
Kleefstra R., Smit C., Kraan C., Aarts G., Van Dijk J., De Jong M.	Growing importance of the Dutch Wadden Sea as a moulting area for Common Shelduck Tadorna tadorna [Het toegenomen belang van de Nederlandse Waddenzee voor ruiende Bergeenden]	Traditionally most European Shelducks migrate to the German part of the Wadden Sea for their post-nuptial moult of flight feathers.The number of moulting Shelducks in Germany has decreased from an average of 206 000 individuals in 1996-2002 to 155 000 in 2003-2009. At the same time numbers along the Frisian coast in the Dutch part of the Wadden Sea have increased from on average 15 000 individual…	2011	Limosa	84	4		145	154		Scopus	Include					Density or abundance
Kleijn D., Cherkaoui I., Goedhart P.W., van der Hout J., Lammertsma D.	Waterbirds increase more rapidly in Ramsar-designated wetlands than in unprotected wetlands	Summary: There is a general lack of information on how international conservation treaties affect biodiversity. The Ramsar convention on the protection of internationally important wetlands is such an international conservation policy. It initiated the world-wide establishment of over 2000 protected areas currently covering more than 200 million ha. The convention came into force in 1975, but to …	2014	Journal of Applied Ecology	51	2		289	298	10.1111/1365-2664.12193	Both	Include	Density or abundance	Species richness/diversity			Vegetation structure	Bare mud/mudflat extent/occurrence	Land use/land cover
Kleijn D., Schekkerman H., Dimmers W.J., Van Kats R.J.M., Melman D., Teunissen W.A.	Adverse effects of agricultural intensification and climate change on breeding habitat quality of Black-tailed Godwits Limosa l. Limosa in the Netherlands	Agricultural intensification is one of the main drivers of farmland bird declines, but effects on birds may be confounded with those of climate change. Here we examine the effects of intensification and climate change on a grassland breeding wader, the Black-tailed Godwit Limosa l. limosa, in the Netherlands. Population decline has been linked to poor chick survival which, in turn, has been linke…	2010	Ibis	152	3		475	486	10.1111/j.1474-919X.2010.01025.x	Both	Include					Food availability	Vegetation structure	Agricultural practices
Kober K., Bairlein F.	Shorebirds of the Bragantinian Peninsula II. Diet and foraging strategies of shorebirds at a tropical site in northern Brazil	Being long-distance migrants, many shorebirds have to deal with a variety of habitats spanning a range of climatic regimes within only one year. Although their adaptations to differing environmental conditions are the object of many publications, few investigations have taken place in tropical environments. How do birds cope with the particular ecological setting they encounter on their tropical …	2006	Ornitologia Neotropical	17	4		549	562		Scopus	Include	Density or abundance	Foraging parameters			Foraging substrate	Food availability
Koford R.R.	Density and fledging success of grassland birds in conservation reserve program fields in North Dakota and west-central Minnesota	The Conservation Reserve Program, initiated in 1985, was designed primarily to reduce soil erosion and crop surpluses. A secondary benefit was the provision of habitat for wildlife. Grassland bird populations, many of which declined in the decades prior to the Conservation Reserve Program, may have benefited from the Conservation Reserve Program if reproduction in this newly available habitat has…	1999	Studies in Avian Biology		19		187	195		Both	Exclude - Not on waterbirds
Kohler S.A., Connan M., Hill J.M., Mablouké C., Bonnevie B., Ludynia K., Kemper J., Huisamen J., Underhill L.G., Cherel Y., McQuaid C.D., Jaquemet S.	Geographic variation in the trophic ecology of an avian rocky shore predator, the African black oystercatcher, along the southern African coastline	The reflection of baseline isotopic signals along marine food chains up to higher trophic levels has been widely used in the study of oceanic top predators but rarely for intertidal predators. We investigated variation in the ä 13C and ä 15N ratios of a sedentary, rocky shore predator, the African black oystercatcher Haematopus moquini, over ~2000 km of the southern African coastline, which is ch…	2011	Marine Ecology Progress Series	435			235	249	10.3354/meps09215	Both	Exclude - No habitat quality assessment
Kohler, B.; Rauer, G.	Grazing to improve wader habitat on alkaline meadows in eastern Austria.		1991	Wader Study Group Bulletin				82	85		WoS	Include	Occurrence of breeding				Vegetation structure	Agricultural practices	Substrate type	Soil moisture	Proximity to wetland or wetland feature
Koivula K., Rönkä A.	Habitat deterioration and efficiency of antipredator strategy in a meadow-breeding wader, Temminck's stint (Calidris temminckii)	Many populations of waders breeding on open shores and shores with short vegetation especially on the Baltic coasts have recently become endangered. The declines have taken place simultaneously with human-induced loss and deterioration of habitats due to eutrophication and overgrowth. To investigate mechanisms by which habitat changes could affect breeding success and ultimately population dynami…	1998	Oecologia	116	3		348	355	10.1007/s004420050597	Scopus	Include	Reproduction (number of eggs, chicks, recruitment)				Vegetation structure	Anti-predator behaviours
Kok E.M.A., Burant J.B., Dekinga A., Manche P., Saintonge D., Piersma T., Mathot K.J.	Within-individual canalization contributes to age-related increases in trait repeatability: A longitudinal experiment in red knots	Age-related increases in the repeatable expression of labile phenotypic traits are often assumed to arise from an increase in among-individual variance due to differences in developmental plasticity or by means of state-behavior feedbacks. However, age-related increases in repeatability could also arise from a decrease in within-individual variance as a result of stabilizing trait expression, tha…	2019	American Naturalist	194	4		455	469	10.1086/704593	Scopus	Exclude - No habitat quality assessment
Kölzsch A., Müskens G.J.D.M., Kruckenberg H., Glazov P., Weinzierl R., Nolet B.A., Wikelski M.	Towards a new understanding of migration timing: slower spring than autumn migration in geese reflects different decision rules for stopover use and departure	According to migration theory and several empirical studies, long-distance migrants are more time-limited during spring migration and should therefore migrate faster in spring than in autumn. Competition for the best breeding sites is supposed to be the main driver, but timing of migration is often also influenced by environmental factors such as food availability and wind conditions. Using GPS t…	2016	Oikos	125	10		1496	1507	10.1111/oik.03121	Scopus	Exclude - No habitat quality assessment
Korbut, V. V.	FEEDING BEHAVIOR AND DIET OF SOME BIRD SPECIES (CHARADRIIFORMES, PASSERIFORMES) IN NATURAL ECOTONE COMMUNITIES OF THE WHITE SEA LITTORAL	Some features of searching for and gathering food, food spectra and rations are considered in different ecological groups of birds in natural ecotone communities of the White Sea littoral. The dependence of feeding on the phase of the tidal cycle and the predominance of simple and efficient ways of food gathering in the richest habitats were revealed. The similarity between the food spectra of di…	2012	ZOOLOGICHESKY ZHURNAL	91	7		809	817		WoS	Full text not available
Kose, Marika; Heinsoo, Katrin; Kaljund, Karin; Tali, Kadri	Twenty years of Baltic Boreal coastal meadow restoration: has it been long enough?	The restoration of a threatened type of seminatural grassland-the Baltic Boreal coastal meadows-began in Estonia in 1997. The main causes of degradation of these communities were land abandonment and overgrowth by reed. In 2015, we resurveyed 14 sites and classified as (1) permanently managed or (2) restored before 2005, or (3) after 2005. In 2015, all sites were managed under the EU agri-environ…	2021	RESTORATION ECOLOGY	29	4				10.1111/rec.13266	WoS	Exclude - Not on waterbirds
Kosztolányi A., Székely T., Cuthill I.C., Yilmaz K.T., Berbero?lu S.	Ecological constraints on breeding system evolution: The influence of habitat on brood desertion in Kentish plover	1. One of the fundamental insights of behavioural ecology is that resources influence breeding systems. For instance, when food resources are plenty, one parent is able to care for the young on its own, so that the other parent can desert and became polygamous. We investigated this hypothesis in the context of classical polyandry when females may have several mates within a single breeding season…	2006	Journal of Animal Ecology	75	1		257	265	10.1111/j.1365-2656.2006.01049.x	Both	Include	Habitat selection	Parental investment			Foraging parameters	Density or abundance	Parental investment	Time budgets	Wetland type
Koval M.V., Gorin S.L., Romanenko F.A., Lepskaya E.V., Polyakova A.A., Galyamov R.A., Esin E.V.	Environmental conditions and biological community of the Penzhina and Talovka hypertidal estuary (northwest Kamchatka) in the ice-free season	New data on the abiotic conditions; species composition; abundance, distribution, and migrations of fauna; and feeding interactions in an estuary ecosystem were obtained during expeditions in the mouths of Penzhina and Talovka rivers (northwest Kamchatka). It is revealed that in the ice-free season, the hydrological regime of the estuary is determined by seasonal fluctuations of river runoff, as …	2017	Oceanology	57	4		539	551	10.1134/S0001437017040129	Scopus	Exclude - No habitat quality assessment
Kovalchuk O., Tajkova S., Gavris G., Barkaszi Z.	Animal remains from the late medieval Chornobyl hillfort (12–13th cent. AD) in Ukraine	The paper presents the results of archaeological research on animal remains found in the territory of Chornobyl hillfort and its surroundings. The Medieval Chornobyl was an important settlement of the sparsely populated Kyivan Polesia, a vast land of peat bogs and boreal forests. Today, the city is the centre of Chornobyl Exclusion Zone that was established after the 1986 nuclear disaster. Archae…	2020	Journal of Archaeological Science: Reports	31		102317			10.1016/j.jasrep.2020.102317	Scopus	Exclude - No habitat quality assessment
Kraaijeveld K.	Non-breeding habitat preference affects ecological speciation in migratory waders	Models of ecological speciation predict that certain types of habitat should be more conducive to species diversification than others. In this study, I test this hypothesis in waders of the sub-order Charadrii using the number of morphological sub-species per species as an index of diversity. I classified all members of this clade as spending the non-breeding season either coastally or inland and…	2008	Naturwissenschaften	95	4		347	354	10.1007/s00114-007-0326-z	Scopus	Exclude - No habitat quality assessment
Kraus, Manfred; Krauss, Werner	Grebes (Podicipedidae) in the Frankonian Pond Area: status, phenology, trends of population density and remarks on breeding biology.		2013	Ornithologischer Anzeiger	52	2022-02-01		28	42		WoS	Include					Density or abundance	Breeding abundance/density	Reproduction (number of eggs, chicks, recruitment)
Kreakie B.J., Keitt T.H.	Integration of distance, direction and habitat into a predictive migratory movement model for blue-winged teal (Anas discors)	Historically, the migration of birds has been poorly understood in comparison to other life stages during the annual cycle. The goal of our research is to present a novel approach to predict the migratory movement of birds. Using a blue-winged teal case study, our process incorporates not only constraints on habitat (temperature, precipitation, elevation, and depth to water table), but also appro…	2012	Ecological Modelling	224	1		25	32	10.1016/j.ecolmodel.2011.10.019	Scopus	Include	Individual movements				Climate/weather (temperature, rain, wind)	Elevation/Aspect/Slope	Ground water parameters									Predictive model of migration stopover propensity
Krijgsveld K.L., Reneerkens J.W.H., McNett G.D., Ricklefs R.E.	Time budgets and body temperatures of American Golden-Plover chicks in relation to ambient temperature	We studied time budgets of precocial chicks of American Golden-Plovers (Pluvialis dominica) on the tundra near Churchill, Manitoba, Canada, to assess how time budgets are influenced by environmental and body temperatures. Foraging time per day increased with increasing ambient temperatures and levels of solar radiation, as well as with age. This increase was due to an increase in the length of fo…	2003	Condor	105	2		268	278	10.1650/0010-5422(2003)105[0268:TBABTO]2.0.CO;2	Scopus	Include	Time budgets				Climate/weather (temperature, rain, wind)
Krone O., Nadjafzadeh M., Berger A.	White-tailed Sea Eagles (Haliaeetus albicilla) defend small home ranges in north-east Germany throughout the year [Seeadler (Haliaeetus abicilla) verteidigen ihre Streifgebiete ganzjährig im Nordosten Deutschlands]	Location data of four White-tailed Sea Eagles (Haliaeetus albicilla) (WTSE) from four pairs equipped with GPS data loggers or automated GPS-GSM units and visual behaviour observations were used to record their home range size and territoriality. Between 18 and 571 positions were received from the satellite devices. Extensive excursions were identified by defining the distance to the activity cent…	2013	Journal of Ornithology	154	3		827	835	10.1007/s10336-013-0951-6	Both	Exclude - Not on waterbirds
Kruse K.L., Lovvorn J.R., Takekawa J.Y., Mackay J.	Winter distribution and survival of a high-desert breeding population of canvasbacks	The southernmost major breeding area of Canvasbacks (Aythya valisineria) is located at the Ruby Lake National Wildlife Refuge, Nevada, in the high desert of the western Great Basin. We determined winter distributions, recovery rates, and survival for Canvasbacks banded in Nevada from March to November, 1968-2000. Winter recovery distributions did not differ by sex or age, but differed between dir…	2003	Condor	105	4		791	804	10.1650/7172	Scopus	Include					Individual movements	Survival
Kumar, Arun; Krishanan, Mary Bai	Limnological studies of the tank in Vedanthangal water-bird Sanctuary, with special reference to impact of guano on water and soil quality.		1991	Records of the Zoological Survey of India	89	2022-04-01		71	87		WoS	Exclude - Not on waterbirds
Kumbar S.M., Ghadage A.B.	Preliminary study on avian fauna of the Krishna River basin Sangli District, Western Maharashtra, India	The present study on avifaunal diversity carried out for three years at the Krishna River Basin, Sangli District revealed a total of 126 species of birds belonging to 30 families, of which 91 species were resident, 16 migratory, 12 resident and local migratory and 7 species were resident and migratory. Among the migrant birds, Rosy Starling Sturnus roseus was dominant in the study area. Commonly …	2014	Journal of Environmental Biology	35	6		1005	1011		Scopus	Include					Occurrence
Kuo, Pin-Han; Wang, Hsiao-Wen	WATER MANAGEMENT TO ENHANCE ECOSYSTEM SERVICES IN A COASTAL WETLAND IN TAIWAN	Wetlands provide multiple ecosystem services, and wetland hydrology is one of the key determinants of wetland function. Budai Salt Pan Wetland provides at least 11 ecosystem services, i.e. food provision, genetic materials, climate regulation, water purification and treatment, natural hazard regulation, pollination, spiritual and inspirational, recreational, aesthetic, educational and nutrient cy…	2018	IRRIGATION AND DRAINAGE	67			130	139	10.1002/ird.2234	WoS	Include					Density or abundance	Proportional behavioural allocation within flock/site
Kushlan J.A.	Heron Conservation - A History	Herons comprise a distinctive family of birds, the Ardeidae, adapted to living in aquatic environments. The history of herons in human culture dates back at least 4,000 years, continuing through successive cultures. Through the millennia, hunting herons for sport, food, or feathers has been one of the more enduring conservation issues for the group. Killing egrets for their feathers initiated the…	2019	Waterbirds	41	4		345	354	10.1675/063.041.0411	Scopus	Exclude - Review
Kuwae T., Elner R.W., Amano T., Drever M.C.	Seven ecological and technical attributes for biofilm-based recovery of shorebird populations in intertidal flat ecosystems	Soft-bottomed intertidal flats are essential foraging areas for shorebirds but are severely impacted by threats such as coastal development and climate change. Notwithstanding the urgency for humanintervention (conservation, restoration and creation) of tidal flats, few ecologically based technical guidelines exist for the artificial (clearly intended human intervention) intertidal flats, and non…	2021	Ecological Solutions and Evidence	2	4	e12114			10.1002/2688-8319.12114	Scopus	Exclude - Review
Kuwae T., Miyoshi E., Sassa S., Watabe Y.	Foraging mode shift in varying environmental conditions by dunlin Calidris alpina	Predators may have a series of alternative foraging modes. Under the food resource maximization hypothesis, predators are expected to shift between foraging modes such that they attain the highest intake rate in response to prey availability and constraints varying with environmental conditions. To test this hypothesis, we measured foraging action rate (actions per unit time), capture rate (captu…	2010	Marine Ecology Progress Series	406			281	289	10.3354/meps08519	Both	Include	Foraging parameters				Foraging substrate	Food availability	Tide	Climate/weather (temperature, rain, wind)
Kwieci?ski Z., Rosin Z.M., Dylewski ?., Skórka P.	Sexual differences in food preferences in the white stork: An experimental study	Sex differences in the foraging ecology of monomorphic species are poorly understood, due to problems with gender identification in field studies. In the current study, we used experimental conditions to investigate the food preferences of the white stork Ciconia ciconia, an opportunistic species in terms of food, but characterised by a low level of sexual dimorphism. During a 10-day experiment, …	2017	Science of Nature	104	44717	39			10.1007/s00114-017-1457-5	Scopus	Exclude - No habitat quality assessment
Kwon E., Robinson S., Weithman C.E., Catlin D.H., Karpanty S.M., Altman J., Simons T.R., Fraser J.D.	Contrasting long-term population trends of beach-nesting shorebirds under shared environmental pressures	Identifying the drivers of long-term population change is a key goal of ecological studies. It is complicated by extrinsic and intrinsic factors that may covary with time and/or operate on a time lag. For migratory shorebirds that breed on the barrier islands of eastern North America, populations may be limited by the anthropogenic, climatic, biological environments they encounter throughout the …	2021	Biological Conservation	260		109178			10.1016/j.biocon.2021.109178	Scopus	Include	Breeding abundance/density				Climate/weather (temperature, rain, wind)	Disturbance	Protected area status	Bare mud/mudflat extent/occurrence	Reproduction (number of eggs, chicks, recruitment)
Lafferty K.D., Goodman D., Sandoval C.P.	Restoration of breeding by snowy plovers following protection from disturbance	Promoting recreation and preserving wildlife are often dual missions for land managers, yet recreation may impact wildlife. Because individual disturbances are seemingly inconsequential, it is difficult to convince the public that there is a conservation value to restricting recreation to reduce disturbance. We studied threatened western snowy plovers (Charadrius alexandrinus nivosus) at a public…	2006	Biodiversity and Conservation	15	7		2217	2230	10.1007/s10531-004-7180-5	Scopus	Include	Density or abundance	Breeding abundance/density			Disturbance
Lagadic L., Roucaute M., Caquet T.	Bti sprays do not adversely affect non-target aquatic invertebrates in French Atlantic coastal wetlands	Both the increase in human mobility and climate change contribute to the globalization of vector-borne diseases. Some mosquito species are efficient disease vectors in Europe, thus increasing the risk of epidemic (re)emergence. Bacillus thuringiensis var. israelensis (Bti) is considered as the most efficient larvicide to control mosquito populations with negligible environmental impacts. However,…	2014	Journal of Applied Ecology	51	1		102	113	10.1111/1365-2664.12165	Scopus	Exclude - Not on waterbirds
Laidlaw R.A., Smart J., Smart M.A., Gill J.A.	Managing a food web: Impacts on small mammals of managing grasslands for breeding waders	Conservation management of landscapes often targets species of conservation concern, but this can have repercussions for other components of the food web which may, in turn, indirectly influence the target species. In Western Europe, many lowland wet grasslands are managed to encourage declining breeding wader populations but the benefits of creating habitat conditions that attract waders are oft…	2013	Animal Conservation	16	2		207	215	10.1111/j.1469-1795.2012.00586.x	Scopus	Exclude - Not on waterbirds
Lameed, G. A.	Species diversity and richness of wild birds in Dagona-Waterfowl Sanctuary, Nigeria.	The study of bird species diversity and richness in Dagona-Waterfowl Sanctuary was carried out during the midst of both early wet and late dry seasons, to provide comprehensive data on wild birds. Dagona Sanctuary is located within the Bade-Nguru Wetland sector. It is one of the important bird areas marked for the conservation of avifauna species in sub-Sahara region, Nigeria. Line Transect metho…	2012	African Journal of Food, Agriculture, Nutrition and Development	12	5		6460	6478		WoS	Include	Species richness/diversity				Vegetation structure
Lanszki, Jozsef; Giannatos, Giorgos; Heltai, Miklos; Legakis, Anastasios	Diet composition of golden jackals during cub-rearing season in Mediterranean marshland in Greece		2009	MAMMALIAN BIOLOGY	74	1		72	75	10.1016/j.mambio.2008.03.004	WoS	Exclude - Not on waterbirds
Lantz S.M., Gawlik D.E., Cook M.I.	The effects of water depth and emergent vegetation on foraging success and habitat selection of wading birds in the Everglades	Wading bird foraging success and habitat preference can be greatly affected by prey availability, which encompasses both prey density and the vulnerability of prey to capture. Two components of prey vulnerability, water depth and emergent vegetation, were manipulated within 10 m × 10 m enclosures to determine the relative effects on foraging habitat preference for eight species of wading birds an…	2011	Waterbirds	34	4		439	447	10.1675/063.034.0406	Both	Include	Habitat selection	Foraging parameters			Water level	Vegetation structure
Lapointe, Jean; Imbeau, Louis; Tremblay, Junior A.; Maisonneuve, Charles; Mazerolle, Marc J.	HABITAT USE BY FEMALE PEREGRINE FALCONS (FALCO PEREGRINUS) IN AN AGRICULTURAL LANDSCAPE	Intensive agriculture, as is typical of corn and soybean production, may be responsible for declines in the abundance and diversity of farmland birds. In Quebec, the transition to intensive crops is evidenced by marked increases of corn and soybean fields. From 2008 to 2010, we used satellite telemetry to study use of corn (Zea mays) and soybean (Glycine max) fields, other farmlands, wetlands, ur…	2013	AUK	130	2		381	391	10.1525/auk.2013.12150	WoS	Exclude - Not on waterbirds
Larsen, Bjorn Harald	Vannfuglene bedrer forholdene for brukerne av Steinsfjorden. [Waterbirds improve conditions for people using Steinsfjorden.]		1999	Var Fuglefauna	22	3		101	108		WoS	Full text not available
Larson D.L., Galatowitsch S.M., Larson J.L.	Native and European haplotypes of Phragmites Australis (common reed) in the central Platte River, Nebraska	Phragmites australis (common reed) is known to have occurred along the Platte River historically, but recent rapid increases in both distribution and density have begun to impact habitat for migrating sandhill cranes and nesting piping plovers and least terns. Invasiveness in Phragmites has been associated with the incursion of a European genotype (haplotype M) in other areas; determining the gen…	2011	Great Plains Research	21	2		175	180		Scopus	Exclude - Not on waterbirds
Laubhan M.K.	Effects of prescribed fire on moist-soil vegetation and soil macronutrients	Plant succession and various environmental conditions can decrease productivity of wetlands managed intensively for wildlife. Although prescribed fire frequently is used to alter plant composition and structure in semipermanent wetlands, the impacts of fire on species composition and production of seed in moist-soil impoundments have not been quantified. Therefore, I compared species composition,…	1995	Wetlands	15	2		159	166	10.1007/BF03160669	Scopus	Include					Vegetation structure	Food availability	Fire regime
Lavers C.P., Haines-Young R.H.	Using models of bird abundance to predict the impact of current land-use and conservation policies in the flow country of Caithness and Sutherland, northern Scotland	Two models of dunlin Calidris alpina habitat preference appropriate at two different spatial scales are used to predict the distribution of the species within a continuous 1-ha grid across 1850 km2 of moorland in the Flow Country (Caithness and Sutherland, northern Scotland). The result is a spatially referenced database on the inherent habitat quality of moorland in the region for dunlin. Digiti…	1996	Biological Conservation	75	1		71	77	10.1016/0006-3207(95)00035-6	Both	Include	Density or abundance				Vegetation structure	Proximity to wetland or wetland feature										Habitat suitability model
Le Fer D., Fraser J.D., Kruse C.D.	Piping plover chick foraging, growth, and survival in the Great Plains	We tested the hypothesis that piping plover (Charadrius melodus) habitat quality and chick survival on the Missouri River, USA, were lower on a cold-water reservoir and downstream from a hypolimnetic (cold-water) release dam with diel water fluctuations (Garrison Dam) than downstream from an epilimnetic dam (Gavins Point Dam). Plovers in adjacent alkali wetlands provided an index to the maximum r…	2008	Journal of Wildlife Management	72	3		682	687	10.2193/2007-097	Scopus	Include	Reproduction (number of eggs, chicks, recruitment)	Morphometric variables			Food availability	Foraging parameters	Time budgets
Lebeuf, Anik Pannetier; Giroux, Jean-Francois	Density-dependent effects on nesting success of temperate-breeding Canada geese	Density-dependent effects on reproduction can arise through variation in habitat quality or increased competition and interference among neighbours. Negative effects have been found in avian populations and these have been mainly attributed to food limitations. In this study, we investigated whether density-dependent effects could result from either heterogeneity in habitat suitability, interfere…	2014	JOURNAL OF AVIAN BIOLOGY	45	6		600	608	10.1111/jav.00320	WoS	Include	Reproduction (number of eggs, chicks, recruitment)				Breeding abundance/density	Predation pressure	Site fidelity	Flooding occurrence
LeBourdais S.V., Ydenberg R.C., Esler D.	Fish and harlequin ducks compete on breeding streams	We investigated interactions among harlequin ducks (Histrionicus histrionicus (L., 1758)), fish, and their shared aquatic insect prey. We measured flow variability, benthic aquatic prey abundance, fish presence, and breeding density of harlequins on eight rivers in the Southern Coast Mountain Range in British Columbia, Canada, in 2003 and 2004. Rivers with lower flow variability had higher abunda…	2009	Canadian Journal of Zoology	87	1		31	40	10.1139/Z08-135	Scopus	Include	Density or abundance				Food availability	Abundance of surrogate species	Water level variability
Lecomte N., Gauthier G., Giroux J.-F.	Breeding dispersal in a heterogeneous landscape: The influence of habitat and nesting success in greater snow geese	Despite numerous studies on breeding dispersal, it is still unclear how habitat heterogeneity and previous nesting success interact to determine nest-site fidelity at various spatial scales. In this context, we investigated factors affecting breeding dispersal in greater snow geese (Anser caerulescens atlanticus), an Arctic breeding species nesting in two contrasting habitats (wetlands and mesic …	2008	Oecologia	155	1		33	41	10.1007/s00442-007-0860-6	Scopus	Include	Reproduction (number of eggs, chicks, recruitment)				Land use/land cover	Site fidelity
LeDee O.E., Cuthbert F.J., Bolstad P.V.	A remote sensing analysis of coastal habitat composition for a threatened shorebird, the piping plover (Charadrius melodus)	Most migrant shorebirds require coastal and estuarine habitat in the nonbreeding season and their overwinter survival is contingent upon the composition and quality of these winter sites. The purpose of this study was to investigate the relationship between the distribution and abundance of the piping plover, a federally threatened and endangered shorebird, and its nonbreeding habitat along the G…	2008	Journal of Coastal Research	24	3		719	726	10.2112/06-0734.1	Scopus	Include	Density or abundance				Wetland type	Disturbance	Bare mud/mudflat extent/occurrence
Lee J.K., Chung O.-S., Park J.-Y., Kim H.-J., Hur W.-H., Kim S.-H., Kim J.-H.	Effects of the Saemangeum Reclamation Project on migratory shorebird staging in the Saemangeum and Geum Estuaries, South Korea	The Saemangeum tidal flat, an important staging site for migratory shorebirds that travel the East Asian-Australasian (EAA) Flyway, was isolated from the eastern Yellow Sea in 2006 as part of a large-scale reclamation project. To gain a better understanding of the impacts that this reclamation has had on the long-distance migratory shorebirds that use the EAA Flyway, we examined the number of sho…	2018	Bird Conservation International	28	2		238	250	10.1017/S0959270916000605	Both	Include					Density or abundance
Legagneux P., Fast P.L.F., Gauthier G., Bêty J.	Manipulating individual state during migration provides evidence for carry-over effects modulated by environmental conditions	Despite observational evidence of carry-over effects (COEs, events occurring in one season that produce residual effects on individuals the following seasons), to our knowledge no experimental studies have been carried out to explore how COEs might affect reproductive output. We simulated an environmental perturbation affecting spring-staging migrants to investigate COEs in greater snow geese (An…	2012	Proceedings of the Royal Society B: Biological Sciences	279	1730		876	883	10.1098/rspb.2011.1351	Scopus	Include	Reproduction (number of eggs, chicks, recruitment)				Climate/weather (temperature, rain, wind)	Predation pressure
Legagneux P., Harms N.J., Gauthier G., Chastel O., Gilchrist H.G., Bortolotti G., Bêty J., Soos C.	Does feather corticosterone reflect individual quality or external stress in arctic-nesting migratory birds?	The effects of environmental perturbations or stressors on individual states can be carried over to subsequent life stages and ultimately affect survival and reproduction. The concentration of corticosterone (CORT) in feathers is an integrated measure of hypothalamic-pituitary-adrenal activity during the molting period, providing information on the total baseline and stress-induced CORT secreted …	2013	PLoS ONE	8	12	e82644			10.1371/journal.pone.0082644	Scopus	Include	Physiological variables				Morphometric variables	Reproduction (number of eggs, chicks, recruitment)	Climate/weather (temperature, rain, wind)	Primary productivity	Predation pressure
Leitch W.G., Kaminski R.M.	Long-term wetland- waterfowl trends in Saskatchewan grassland.	Yearly numbers of wetlands decreased an average of 55% between May and August 1950-75. Correlations among yearly numbers of adult ducks, their production, and yearly wetland numbers suggested that waterfowl recruitment from prairie environments with dynamic wetland regimes is a consequence of breeding population size, individual reproductive performance, and the persistence of suitable wetland co…	1985	Journal of Wildlife Management	49	1		212	222	10.2307/3801873	Both	Include	Breeding abundance/density	Reproduction (number of eggs, chicks, recruitment)			Wetland availability/number	Wetland type	Climate/weather (temperature, rain, wind)
Leito, Aivar; Leivits, Meelis; Leivits, Agu; Raet, Janar; Ward, Raymond; Ott, Ingmar; Tullus, Hardi; Rosenvald, Raul; Kimmel, Kai; Sepp, Kalev	Black-headed Gull (Larus ridibundus L.) as a Keystone Species in the Lake Bird Community in Primary Forest-Mire-Lake Ecosystem	Within animal communities the loss of a single keystone species can lead to substantial change, or in extreme cases, community collapse. This phenomenon has been documented in different communities and habitats but has not been widely investigated in bird communities. We studied the long-term dynamics of breeding birds in a medium-sized hemiboreal lake that is situated within a large primary fore…	2016	BALTIC FORESTRY	22	1		34	45		WoS	Include	Breeding abundance/density	Species richness/diversity			Abundance of surrogate species	Land use/land cover
Lemke, A. Maria; Herkert, James R.; Walk, Jeffery W.; Blodgett, K. Douglas	Application of key ecological attributes to assess early restoration of river floodplain habitats: a case study	The Nature Conservancy acquired the Emiquon Preserve along the Illinois River, Illinois, with the primary objective of restoring ecological floodplain processes and habitats that promote and sustain native species and communities. The Conservancy convened an Emiquon Science Advisory Council prior to restoration implementation that identified key ecological attributes (KEAs) for riverine and backw…	2017	HYDROBIOLOGIA	804	1		19	33	10.1007/s10750-017-3261-9	WoS	Include					Water level	Water level variability	Land use/land cover	Reproduction (number of eggs, chicks, recruitment)	Food availability	Wetland spatial attributes	Vegetation structure	Disturbance	Breeding abundance/density	Hollow availability	Diversity of wetland habitats
Lengyel S.	Benefits of large broods by higher chick survival and better territories in a precocial shorebird	When reproductive success is constant in one breeding phase, different tactics that increase variation in reproductive success among individuals may evolve in other phases. For instance, in shorebirds, which usually have a limited clutch size of four eggs, variation in reproductive tactics among individuals is expected either before egg-laying (e.g. diverse mating systems) or after hatching of th…	2007	Behavioral Ecology and Sociobiology	61	4		589	598	10.1007/s00265-006-0288-8	Scopus	Include	Reproduction (number of eggs, chicks, recruitment)				Food availability	Wetland type	Climate/weather (temperature, rain, wind)
Leonard C.A., Ahn C., Birch D.	Above- and below-ground vegetative responses to prescribed fire regimes in a Chesapeake Bay tidal brackish marsh	The primary purposes for using fire are to enhance marsh vegetation to support waterfowl, and to manage invasive plant species. The study was conducted for two consecutive years in 2004 and 2005, investigating the effects of prescribed fire regimes on vegetation biomass in tidal brackish marsh areas of the Blackwater National Wildlife Refuge located on the eastern shore of Maryland, USA, that are…	2010	Journal of Ecology and Field Biology	33	4		351	361	10.5141/JEFB.2010.33.4.351	Scopus	Exclude - Not on waterbirds
Lepage D., Desrochers A., Gauthier G.	Seasonal decline of growth and fledging success in Snow Geese Anser caerulescens: An effect of date or parental quality?	Late-nesting birds frequently have a lower reproductive success than early-nesting ones. This could be a consequence of seasonal variations in environmental conditions or because late-nesting parents are of lower quality than early-nesting ones. We tested the hypothesis that a difference between early and late parents in their ability to raise viable offspring could explain the seasonal decline i…	1999	Journal of Avian Biology	30	1		72	78	10.2307/3677245	Scopus	Include					Morphometric variables
Leu, M; Thompson, CW	The potential importance of migratory stopover sites as flight feather molt staging areas: a review for neotropical migrants	The decline of many species of Neotropical migrants has prompted increased research on their ecology on their breeding and wintering grounds. However, studies of their ecology during migration are relatively few. Despite documentation of molt-migration in at least six Neotropical passerine species, this phenomenon has been ignored in current conservation strategies for Neotropical migrants. In th…	2002	BIOLOGICAL CONSERVATION	106	1	PII S0006-3207(01)00228-2	45	56	10.1016/S0006-3207(01)00228-2	WoS	Exclude - Not on waterbirds
Leummens H.J.L.	Volga River Delta (Russia)	The Volga delta, globally the tenth largest delta by size, is located in the southeastern part of European Russia, in the Astrakhan Province. The delta is part of the North Caspian Lowland, a flat sedimentary basin largely located below oceanic sea level. The dynamic location, structure and sedimentary composition of the actual Volga Delta are influenced by two systems: the Volga River and the Ca…	2018	The Wetland Book II: Distribution, Description, and Conservation	2			945	958	10.1007/978-94-007-4001-3_29	Scopus	Exclude - Review
Leung T.L.F., Keeney D.B., Poulin R.	Cryptic species complexes in manipulative echinostomatid trematodes: When two become six	Recent studies have shown that some digenean trematodes previously identified as single species due to the lack of distinguishing morphological characteristics actually consist of a number of genetically distinct cryptic species. We obtained mitochondrial 16S and nuclear ITS1 sequences for the redial stages of Acanthoparyphium sp. and Curtuteria australis collected from snails and whelks at vario…	2009	Parasitology	136	2		241	252	10.1017/S0031182008005374	Both	Exclude - Not on waterbirds
Lewis S., Nussey D.H., Wood A.G., Croxall J.P., Phillips R.A.	Intrinsic determinants of a population trend in timing of breeding in the wandering albatross	Numerous studies of wild animal species have documented that population level responses to environmental change are underpinned by individual level phenotypic plasticity. However, where the relationship between an individual trait and a climate variable occurs when both show a trend over time, phenotypic plasticity may be confounded by ageing. We investigated between and within individual change …	2012	Oikos	121	12		2061	2071	10.1111/j.1600-0706.2012.20293.x	Scopus	Exclude - Not on waterbirds
Li C., Wang X., Zhang B., Cui P., Feng G., Svenning J.-C.	Decomposing multiple ?-diversity reveals non-random assembly of the waterbird communities across anthropogenic subsidence wetlands	Aim: Understanding how biotic communities are spatially distributed is essential for biodiversity conservation in human-modified landscapes. The large-scale subsidence wetlands generated by underground coal mining in China have been increasingly used by large numbers of waterbirds, which remain understudied. We aimed to explore the role of non-random assembly in shaping the regional waterbird div…	2022	Diversity and Distributions	28	8		1694	1705	10.1111/ddi.13396	Scopus	Exclude - No habitat quality assessment
Li D., Chen S., Lloyd H., Zhu S., Shan K., Zhang Z.	The importance of artificial habitats to migratory waterbirds within a natural/artificial wetland mosaic, Yellow River Delta, China	Anthropogenic conversion of natural wetlands into artificial wetland habitats has produced complex wetland landscapes worldwide. In this study we investigated the responses of migratory and wintering waterbirds to five artificial wetland habitats (aquaculture ponds, paddyfields, irrigation canals, open water reservoirs and saltpans) within a novel natural-artificial wetland landscape, Yellow Rive…	2013	Bird Conservation International	23	2		184	198	10.1017/S0959270913000099	Scopus	Include	Density or abundance	Species richness/diversity			Wetland type
Li H., Lei P., Li X., Liu H., Zhou B., Chen C., Xing M., Li X., Kong W.	Distribution characteristics and pollution assessment of nitrogen and phosphorus in sediments from Beidagang Wetland in Tianjin City [??????????????????????]	Beidagang Wetland is the largest wetland nature reserve in Tianjin City, which is served as an important habit for the migratory shorebirds in the East Asian-Australasian flyway. Investigating the contents and distribution characteristics of nitrogen and phosphorus in water and sediments from Beidagang Wetland is of great significance to explore the nutrient status in this area. Here, both water …	2021	Huanjing Kexue Xuebao/Acta Scientiae Circumstantiae	41	10		4086	4096	10.13671/j.hjkxxb.2021.0153	Scopus	Exclude - Not on waterbirds
Li H., Mynett A., Penning E., Qi H.	Revealing spatial pattern dynamics in aquatic ecosystem modelling with Multi-Agent Systems in Lake Veluwe	Aquatic ecosystems are among the most complex due to the highly nonlinearity, randomness, as well as interactive multi-processes in multi-scales. Besides, highly limited understanding and very limited measurement data make the modelling of such kind of systems a very challenging task, which needs to combine domain knowledge, available data and other models. The concept of Multi-Agent Systems (MAS…	2010	Ecological Informatics	5	2		97	107	10.1016/j.ecoinf.2009.08.003	Scopus	Exclude - Not on waterbirds
Li S., Dong B., Gao X., Xu H., Ren C., Liu Y., Peng L.	Study on spatio-temporal evolution of habitat quality based on land-use change in Chongming Dongtan, China	Chongming Dongtan is an important habitat for international migratory birds. It is of great significance to study its land use and habitat quality change for rare waterfowl protection and ecological environment restoration. Based on the land use data in 2002, 2008, 2012, 2016 and 2020, this paper analyzes the relationship between land-use change and habitat quality evolution in Chongming Dongtan …	2022	Environmental Earth Sciences	81	7	220			10.1007/s12665-022-10324-w	Both	Include					Land use/land cover
Li S.-H., Meng W.-Y., Chen L.-X., Li Y.-F., Gao R.-Y., Ru W.-D., Sun M.-H., Dai Q., Zhang G.-G., Lu J.	The spring waterbird community and home range of the whooper swan Cygnus cygnus at the upper and middle reaches of Yellow River in Inner Mongolia, China	To establish baseline information about the spring migration of waterbirds, we conducted surveys on the current status and habitats of whooper swans (Cygnus cygnus) and other waterbirds along the upper and middle reaches of the Yellow River in Inner Mongolia, ranging from Dengkou County to Tumed Right Banner based on distributions of vegetation types and the river stream in March 2015 and April 2…	2017	Chinese Journal of Ecology	36	7		1910	1916	10.13292/j.1000-4890.201707.035	Scopus	Full text not available
Li X., Hou X., Song Y., Shan K., Zhu S., Yu X., Mo X.	Assessing Changes of Habitat Quality for Shorebirds in Stopover Sites: a Case Study in Yellow River Delta, China	The population of shorebirds in the East Asian–Australasian Flyway (EAAF) has severely declined over the past several decades. One reason for this condition is low survival in stopover sites in the Yellow Sea Ecoregion (YSE) due to habitat degradation. Here, we focused on shorebird habitat quality in the Yellow River Delta (YRD), which is a representative shorebird stopover site in the YSE on the…	2019	Wetlands	39	1		67	77	10.1007/s13157-018-1075-9	Both	Include	Density or abundance				Land use/land cover	Disturbance
Li X., Si Y., Ji L., Gong P.	Dynamic response of East Asian Greater White-fronted Geese to changes of environment during migration: Use of multi-temporal species distribution model	Understanding how migratory species select habitats is essential for applied ecology and biological conservation. Although migratory species move across a wide range of environments during migration, their dynamic response to environments has rarely been considered. Taking advantage of the fine spatial-temporal resolution of satellite tracking data, we studied habitat selection of East Asian grea…	2017	Ecological Modelling	360			70	79	10.1016/j.ecolmodel.2017.06.004	Scopus	Include	Habitat selection				Elevation/Aspect/Slope	Primary productivity	Climate/weather (temperature, rain, wind)	Disturbance	Proximity to wetland or wetland feature							Habitat suitability model
Li X.-W., Zheng Y., Zhao Z.-K., Li C.	The Gap analysis of wetland conservation and its conservation network building in Central Yangtze Ecoregion	Due to the vast wetlands and associated rich biodiversity, Central Yangtze river and its lakes basin (i. e. Central Yangtze Ecoregion) is designated by WWF as one of the Global 200 Ecoregions that contains a distinct assemblage of natural communities sharing a large majority of species, dynamics, and environmental conditions, and effectively functioning as a conservation unit. However, in the pas…	2007	Shengtai Xuebao/ Acta Ecologica Sinica	27	12		4979	4989		Scopus	Full text not available
Li Z., Shi L., Guo S.	Design and Evaluation of the Terrestrial Gait of the Bionic Robotic Duck	With the exploration of the ocean, amphibious robots can integrate the advantages of underwater and land robots, and can achieve detection on land, underwater, and seabed. This topic proposed the idea of bionic waterfowl, designed a set of amphibious bionic waterfowl robot prototype, and built the machinery platform and control system platform. The robot’s dynamic leg and head and neck are moved …	2022	Lecture Notes in Computer Science (including subseries Lecture Notes in Artificial Intelligence and Lecture Notes in Bioinformatics)	13455 LNAI			317	327	10.1007/978-3-031-13844-7_31	Scopus	Exclude - No habitat quality assessment
Liebezeit J.R., Kendall S.J., Brown S., Johnson C.B., Martin P., McDonald T.L., Payer D.C., Rea C.L., Streever B., Wildman A.M., Zack S.	Influence of human development and predators on nest survival of tundra birds, Arctic Coastal Plain, Alaska	Nest prédation may influence population dynamics of birds on the Arctic Coastal Plain (ACP) of Alaska, USA. Anthropogenic development on the ACP is increasing, which may attract nest predators by providing artificial sources of food, perches, den sites, and nest sites. Enhanced populations or concentrations of human-subsidized predators may reduce nest survival for tundra-nesting birds. In this s…	2009	Ecological Applications	19	6		1628	1644	10.1890/08-1661.1	Both	Include	Reproduction (number of eggs, chicks, recruitment)				Predation pressure	Vegetation structure	Climate/weather (temperature, rain, wind)	Disturbance
Lieury N., Gallardo M., Ponchon C., Besnard A., Millon A.	Relative contribution of local demography and immigration in the recovery of a geographically-isolated population of the endangered Egyptian vulture	In a context of increasing concern for biodiversity conservation but decreasing resources devoted to species management, measuring the impact of actions is critically needed so as to optimise conservation practices. Long-term longitudinal data collected on marked individuals allow for an assessment of the demographic response of a population to conservation actions while accounting for potential …	2015	Biological Conservation	191			349	356	10.1016/j.biocon.2015.07.008	Scopus	Exclude - Not on waterbirds
Lin T., Xue X.-Z., Huang J., Cui S.-H.	Assessing egret ecological safety in the urban environment: A case study in Xiamen, China	In general, wildlife is facing increasing threats from rapid urbanisation in China. Ecological safety for wildlife requires an ecosystem that provides the conditions necessary for sustaining life. In this paper, two major breeding habitats and ten typical foraging habitats of egrets living in the urban environment were selected to assess the extent to which the needs of egrets can be satisfied an…	2008	International Journal of Sustainable Development and World Ecology	15	4		383	388	10.3843/SusDev.15.4:15	Scopus	Include					Vegetation structure	Proximity to breeding colony/site	Wetland type	Disturbance	Land use/land cover	Water chemistry
Lindberg M.S., Ward D.H., Tibbitts T.L., Roser J.	Winter movement dynamics of black brant	Although North American geese are managed based on their breeding distributions, the dynamics of those breeding populations may be affected by events that occur during the winter. Birth rates of capital breeding geese may be influenced by wintering conditions, mortality may be influenced by timing of migration and wintering distribution, and immigration and emigration among breeding populations m…	2007	Journal of Wildlife Management	71	2		534	540	10.2193/2006-051	Scopus	Include	Individual movements				Climate/weather (temperature, rain, wind)
Lislevand T., Byrkjedal I., Heggøy O., Kålås J.A.	Population status, trends and conservation of meadow-breeding waders in Norway	This paper reviews the current knowledge of distributions, population sizes and trends for the following meadow-breeding waders in Norway (percentage of population in agricultural meadows in brackets): Eurasian Oystercatcher Haematopus ostralegus (<10%), Northern Lapwing Vanellus vanellus (80%), Eurasian Curlew Numenius arquata (>65%), Black-tailed Godwit Limosa l. limosa (100%) and L. l. islandi…	2021	Wader Study	128	1		6	21	10.18194/ws.00217	Both	Exclude - Review
Little C.J., Cutting H., Alatalo J., Cooper E.J.	Short-term herbivory has long-term consequences in warmed and ambient high Arctic tundra	Climate change is occurring across the world, with effects varying by ecosystem and region but already occurring quickly in high-latitude and high-altitude regions. Biotic interactions are important in determining ecosystem response to such changes, but few studies have been long-term in nature, especially in the High Arctic. Mesic tundra plots on Svalbard, Norway, were subjected to grazing at tw…	2017	Environmental Research Letters	12	2	25001			10.1088/1748-9326/aa579d	Scopus	Exclude - Not on waterbirds
Liu C., Jiang H., Hou Y., Zhang S., Su L., Li X., Pan X., Wen Z.	Habitat changes for breeding waterbirds in Yancheng National Nature Reserve, China: A remote sensing study	Remote sensing combined with ground surveying was employed to detect the change of Suaeda glauca (common seepweed) community for the core area of Yancheng National Nature Reserve (YNNR) of China, which is a unique breeding habitat for three study species: Larus saundersi (Saunder's gull), Tringa tetanus (common redshank), and Sterna hirundo (common tern). Landsat TM data was used to quantify the …	2010	Wetlands	30	5		879	888	10.1007/s13157-010-0070-6	Scopus	Include					Vegetation structure
Liu H.-Y., Lin Z.-S., Liu H.-Y.	Response of oriental white storks Ciconia boyciana to the accumulative impact of anthropogenic habitat destruction and possible Allee effect	The Oriental White Stork Ciconia boyciana is threatened with extinction due to anthropogenic habitat destruction. The scaling of its environmental capacity (K) with number of patches (P) has been studied and its response to the cumulative impact of anthropogenic habitat destruction has been simulated by a non-autonomous population model for single species. The results are: 1) The scaling index of…	2008	Bird Conservation International	18	3		292	300	10.1017/S0959270908000440	Scopus	Include					Wetland availability/number	Wetland spatial attributes										Carrying capacity estimate
Liu L., Du C., Sun Y., Liu J., Pu Z., Liu X.	Trace element distribution in tissues and risk of exposure of ruddy shelduck wintering in Nanhaizi Wetland, Baotou, China	The Nanhaizi Wetland (NHZW) is a significant part of the Baotou Yellow River National Wetland Park in China, an important migration station and habitat for waterfowl. The Yellow River receives a significant amount of industrial and agricultural wastewater. Therefore, the environmental quality of NHZW directly affects the survival of migratory birds in the Baotou region. We aimed to determine the …	2020	Environmental Science and Pollution Research	27	6		6429	6437	10.1007/s11356-019-07132-4	Both	Exclude - Toxicology/pollution study
Liu S., Hassan S.G., Huang J., Xu L.	Pollution index of waterfowl farm assessment and prediction based on temporal convoluted network	Environmental quality is a major factor that directly impacts waterfowl productivity. Accurate prediction of pollution index (PI) is the key to improving environmental management and pollution control. This study applied a new neural network model called temporal convolutional network and a denoising algorithm called wavelet transform (WT) for predicting future 12-, 24-, and 48-hour PI values at …	2021	PLoS ONE	16	44749	e0254179			10.1371/journal.pone.0254179	Both	Exclude - Toxicology/pollution study
Liu, Jin; Lei, Weipan; Mo, Xunqiang; Hassell, Chris J.; Zhang, Zhengwang; Coulson, Tim	Unravelling the processes between phenotypic plasticity and population dynamics in migratory birds	Populations can rapidly respond to environmental change via adaptive phenotypic plasticity, which can also modify interactions between individuals and their environment, affecting population dynamics. Bird migration is a highly plastic resource-tracking tactic in seasonal environments. However, the link between the population dynamics of migratory birds and migration tactic plasticity is not well…	2022	JOURNAL OF ANIMAL ECOLOGY	91	5		983	995	10.1111/1365-2656.13686	WoS	Exclude - No habitat quality assessment
Liu, Li; Liu, Xiao-Guang; Sun, Yan; Pu, Zi-Han; Xu, Hong-Ying; Li, Wen-Xiu; Wang, Zhi-hong	Trace Elements in the Feathers of Waterfowl from Nanhaizi Wetland, Baotou, China	The trace element concentrations (Cr, Ni, Pb, Hg, Cu, Zn, Mn, and Fe) of feathers from Ferruginous duck (Aythya nyroca), Gadwall (Anas strepera), and Green-winged Teal (Anas crecca) from Nanhaizi Wetland, China were measured. (1) There were significant differences in the concentrations of the Cr, Ni, and Pb among the waterfowl species. The concentrations of Cr and Ni in Gadwall feathers and Pb in…	2019	BULLETIN OF ENVIRONMENTAL CONTAMINATION AND TOXICOLOGY	102	6		778	783	10.1007/s00128-019-02596-z	WoS	Exclude - Toxicology/pollution study
Liu, Sheng-long; Cai, Yong-jun; Pang, Shi-liang; Qiu, Fu-chen; He, Chun-guang; Song, Yu-jun	The influence of water resource condition on rare waterfowl in Zhalong National Nature Reserve.	A censes had been conducted on the waterfowl in Zhalong National Nature Reserve for the purpose of studying the effect of water condition on rare water fowl in 2003. This study mainly concentrates on the survey of Red-crowned crane and White Napped crane nesting. The results show that the number of rare waterfowl increases greatly year by year after the program of water supply was put in practice…	2006	Journal of Northeast Normal University Natural Sciences Edition	38	3		105	108		WoS	Full text not available
Loewenthal, Douglas; Paijmans, Dane M.; Hockey, Philip A. R.	Year-round territoriality in long-lived birds: rethinking the concept of carrying capacity	Adult African Black Oystercatchers Haematopus moquini are sedentary and territorial year round, with juveniles expressing strong natal philopatry. At four South African study sites (two mainland and two islands) breeding numbers more than doubled between the late 1970s/early 1980s and 2005 in response to improved protection and increased food availability, providing large-scale, natural experimen…	2015	OSTRICH	86	2022-02-01		23	34	10.2989/00306525.2015.1016467	WoS	Include	Breeding abundance/density				Territory size	Reproduction (number of eggs, chicks, recruitment)
Lok E.K., Esler D., Takekawa J.Y., De La Cruz S.W., Sean Boyd W., Nysewander D.R., Evenson J.R., Ward D.H.	Stopover habitats of spring migrating surf scoters in southeast Alaska	Habitat conditions and nutrient reserve levels during spring migration have been suggested as important factors affecting population declines in waterfowl, emphasizing the need to identify key sites used during spring and understand habitat features and resource availability at stopover sites. We used satellite telemetry to identify stopover sites used by surf scoters migrating through southeast …	2011	Journal of Wildlife Management	75	1		92	100	10.1002/jwmg.5	Both	Include	Habitat selection				Water level	Wetland spatial attributes	Bare mud/mudflat extent/occurrence	Substrate type	Exposure index (for marine habitat so probably includes protection from waves)	Distance to coast	Proximity to wetland or wetland feature	Proximity to herring spawning sites
Lok T., Overdijk O., Piersma T.	Migration tendency delays distributional response to differential survival prospects along a flyway	When populations grow or decline, habitat selection may change due to local density-dependent processes, such as site dependence and interference. In seasonally migrating animals, nonbreeding distributions may be determined through these mechanisms of density dependence, which we examine here at a hemispheric scale for a long-distance migrating bird. Using summer and winter resightings of 2,095 E…	2013	American Naturalist	181	4		520	531	10.1086/669679	Scopus	Include	Survival				Migration destination/route
Lok T., Overdijk O., Piersma T.	Interpreting variation in growth of Eurasian spoonbill chicks: Disentangling the effects of age, sex and environment	Chick body condition can be a sensitive indicator of local environmental conditions and has been shown to be correlated with chick survival. Designing a reliable index of chick body condition for a given species from a single measurement point requires knowledge about the extent of variation in body size, about chick age and about the relative sensitivity of the growth of different biometric meas…	2014	Ardea	102	2		181	194	10.5253/arde.v102i2.a8	Both	Include					Body condition	Morphometric variables
Lok T., Overdijk O., Tinbergen J.M., Piersma T.	The paradox of spoonbill migration: Most birds travel to where survival rates are lowest	Migrant birds face a choice where to spend the winter. Presumably there is a trade-off between migration distance (costs) and the quality of the wintering site (benefits). Wintering site fidelity is often high and increases with age. Hypotheses to explain such a pattern assume that wintering site choice maximizes fitness. We compared wintering site choice and age-dependent site fidelity in Eurasi…	2011	Animal Behaviour	82	4		837	844	10.1016/j.anbehav.2011.07.019	Scopus	Include	Survival				Site fidelity	Age class distribution
Long P.R., Zefania S., Ffrench-Constant R.H., Székely T.	Estimating the population size of an endangered shorebird, the Madagascar plover, using a habitat suitability model	The Madagascar plover Charadrius thoracicus is a shorebird endemic to western Madagascar, currently classified as globally vulnerable. It is restricted to specialized wetland habitats that are increasingly threatened by humans. To inform future conservation measures for this poorly known species, we develop a predictive habitat suitability map and use this map to estimate the size of the Madagasc…	2008	Animal Conservation	11	2		118	127	10.1111/j.1469-1795.2008.00157.x	Scopus	Include	Occurrence				Vegetation structure	Bare mud/mudflat extent/occurrence	Elevation/Aspect/Slope	Disturbance	Soil moisture indicator	Distance to coast						Habitat suitability model; Population size estimate
Longoni V.	Rice fields and waterbirds in the Mediterranean region and the Middle East	In southern Europe, rice (Oryza sativa) is one of the most important agricultural crops. Relationships between rice fields and bird occurrence are well studied for some taxa while quantitative data are lacking for other, more secretive, species. Rice cultivation may be important in the conservation of some threatened birds; for example, agricultural flooded areas in northwestern Italy support 25%…	2010	Waterbirds	33	SPEC.ISSUE.1		83	96	10.1675/063.033.s106	Scopus	Exclude - Review
Loonstra A.H.J., Verhoeven M.A., Piersma T.	Sex-specific growth in chicks of the sexually dimorphic Black-tailed Godwit	Sexual size dimorphism (SSD) is common in birds and has been linked to various selective forces. Nevertheless, the question of how and when the sexes start to differentiate from each other is poorly studied. This is a critical knowledge gap, as sex differences in growth may cause different responses to similar ecological conditions. In this study, we describe the sex-specific growth – based on bo…	2018	Ibis	160	1		89	100	10.1111/ibi.12541	Both	Include	Morphometric variables	Body condition			Habitat type
Lopes R.J., Múrias T., Cabral J.A., Marques J.C.	A ten year study of variation, trends and seasonality of a shorebird community in the Mondego Estuary, Portugal	A monthly shorebird census in Mondego estuary, Portugal was made during ten years (1993-2002) and the information adds to the midwinter census carried out at international level. It is shown that higher variability in shorebird community occurred during the breeding and migrating periods, while the winter assemblage was very similar among years. The study provides precise information of the impor…	2005	Waterbirds	28	1		8	18	10.1675/1524-4695(2005)028[0008:ATYSOV]2.0.CO;2	Both	Include					Density or abundance	Species richness/diversity
López-Islas M.E., Ibarra-Meza I., Ortiz-Ordóñez E., Favari L., Elías Sedeño-Díaz J., López-López E.	Biological Responses of the American Coot (Fulica americana), in wetlands with contrasting environmental conditions (Basin of México)	Wetland ecosystems are subject to severe impacts (physical and chemical) and to the input of various xenobiotics that provoke toxicological consequences. Waterbirds are potential sentinel species of these environments. To analyze how habitat conditions affect the health of Fulica americana, early-warning biomarkers, histopathology, somatic indices, and water quality were examined in two wetlands …	2017	Journal of Toxicology and Environmental Health - Part A: Current Issues	80	6		349	364	10.1080/15287394.2017.1325422	Both	Include	Physiological variables	Morphometric variables			Water chemistry
Lopez-Saut, Edgar G.; Rodriguez-Estrella, Ricardo; Chavez-Ramirez, Felipe	Are Sandhill cranes indicators of waterbirds species richness on wetlands of the Mexican Plateau?	Wetlands are among the most productive ecosystems in the world and contain a high diversity of species. Despite this, wetlands are threatened by human activities because function is affected and some of them even disappear, particularly those in desert areas. Therefore, it is necessary to build simple tools but reliable for assessing the quality of a wetland and that can remark the importance of …	2014	Acta Zoologica Mexicana Nueva Serie	30	2		268	287		WoS	Include	Species richness/diversity				Abundance of surrogate species
Lorenzón R.E., Beltzer A.H., Peltzer P.M., Olguin P.F., León E.J., Sovrano L., Ronchi-Virgolini A.L.	Habitat-mediated influence of water-level fluctuations on waterbird occurrence in floodplain wetlands of the Parana River, Argentina	Responses of waterbirds to habitat variation could account for their responses to fluctuations in river levels because hydrological fluctuations influence habitat availability across floodplains. Relationships between water level and waterbird occurrence were examined in floodplain wetlands of the Middle Paraná River to assess (a) whether occurrences of waterbird species were associated with wate…	2017	River Research and Applications	33	9		1494	1505	10.1002/rra.3199	Scopus	Include	Occurrence				Water level	Vegetation structure	Bare mud/mudflat extent/occurrence
Lorrilliere R., Boisteau B., Robert A.	Modelling the spatial dynamics of a recovering species: The Grey Heron Ardea cinerea in France	In many countries, the implementation of measures to protect declining species has led to the recolonization of some areas by bird species within their historic range. There is, however, a lack of quantitative tools for exploring and projecting such large-scale dynamics. Here, we present an approach that makes use of both census and habitat suitability data and integrates them into a spatially ex…	2010	Ibis	152	1		118	126	10.1111/j.1474-919X.2009.00991.x	Scopus	Include	Occurrence				Distances to coast	Proximity to wetland or wetland feature	Wetland availability/number									Habitat suitability model; Carrying capacity estimate
Lourenço P.M., Granadeiro J.P., Palmeirim J.M.	Importance of drainage channels for waders foraging on tidal flats: Relevance for the management of estuarine wetlands	1. Despite covering a relatively small area on a global scale, estuarine tidal flats are vital to many aquatic bird species during much of the yearly cycle. Small-scale features of tidal flats, such as water drainage channels, can influence the carrying capacity of estuarine wetlands, yet their ecological impact is poorly understood. In this study we evaluated the influence of drainage channels o…	2005	Journal of Applied Ecology	42	3		477	486	10.1111/j.1365-2664.2005.01045.x	Scopus	Include	Density or abundance	Foraging parameters			Food availability	Foraging substrate	Proximity to wetland or wetland feature
Lourenço P.M., Piersma T.	Stopover ecology of Black-tailed Godwits Limosa limosa limosa in Portuguese rice fields: A guide on where to feed in winter	Capsule Conservation management of rice fields may be necessary to guarantee the availability of high quality stopover habitats. Aims To analyse habitat selection and quantify the diet composition of birds. Methods Using water level and agricultural management of the fields as variables, habitat selection was analysed by compositional analysis. Godwit diet composition was quantified by faecal ana…	2008	Bird Study	55	2		194	202	10.1080/00063650809461522	Scopus	Include	Occurrence				Agricultural practices	Water level	Food availability
Lovvorn J.R., Mossotti R.H., Wilson J.J., McKay D.	Eiders in offshore pack ice show previously unknown courtship behavior: Acceleration of readiness for a constrained breeding period?	Migratory birds that nest in the Arctic must be prepared to complete breeding within the brief polar summer, but must also have means of adjusting their physiological and behavioral readiness under widely variable environmental conditions. For Arctic breeding sea ducks, which may start laying within a week of accessing nest sites, hormonal status needed for courtship, pairbonding, and ovarian dev…	2012	Polar Biology	35	7		1087	1095	10.1007/s00300-012-1156-9	Scopus	Exclude - No habitat quality assessment
Lovvorn J.R., North C.A., Grebmeier J.M., Cooper L.W., Kolts J.M.	Sediment organic carbon integrates changing environmental conditions to predict benthic assemblages in shallow Arctic seas	In marine spatial planning, conserving adequate habitats and the food webs they support requires delineating habitats and projecting future trends. For bottom-feeding marine birds and mammals, repeated benthic sampling over large areas to document changes and to develop predictive models of prey dispersion is quite costly. More easily monitored variables that relate strongly to the biomass and st…	2018	Aquatic Conservation: Marine and Freshwater Ecosystems	28	4		861	871	10.1002/aqc.2906	Scopus	Include	Food availability				Foraging substrate
Lu, JJ; He, WS; Zhou, KJ; Tang, YW; Ye, SF; Sun, PY	Behavior of Zn, Cu, Pb and Cd in biota of Yangtze Estuary	The contents of zinc, copper, lead and cadmium were measured in the dominant species (plants: Scripus triquetor and Phrgrmites australis, macrobenthos: IIyoplax deschampsin, Helice tridens tientsinensis, Bullacta exarata and Corbicula fluminea, and migrating waders: Calidris ruficollis and C. alpina) of the ecosystem of Yangtze Estuary, China, from 1995-1998. Results show that:(1) Since the heavy…	2001	SCIENCE IN CHINA SERIES B-CHEMISTRY	44			165	172	10.1007/BF02884823	WoS	Exclude - Toxicology/pollution study
Luczak, Christophe; Menu, Dominique; Rolet, Celine	A Multilevel Core Sampler Device to Directly Estimate Food Supply Accessible to Waders.	To understand food webs functioning in intertidal soft-sediments, it is critical to assess the macrobenthic prey fraction accessible to waders. Here we describe a simple core sampler device allowing to directly relating the vertical distribution of macrozoobenthos to waders bill length. Bill length measurements were used as a proxy of probing depth to estimate the amount of food supply accessible…	2013	Open Journal of Marine Science	3	2A		52	65		WoS	Include					Food availability
Lyons J.E., Collazo J.A., Guglielmo C.G.	Plasma metabolites and migration physiology of semipalmated sandpipers: Refueling performance at five latitudes	Long-distance bird migration is fueled by energy gathered at stopover sites along the migration route. The refueling rate at stopover sites is a determinant of time spent at stopovers and impacts the overall speed of migration. Refueling rate during spring migration may influence the fitness of individuals via changes in the probability of successful migration and reproduction during the subseque…	2008	Oecologia	155	3		417	427	10.1007/s00442-007-0921-x	Both	Include					Physiological variables
Ma L., Gu W., Ding X., Luo Y., Hu L., Jiang Y., Han Z., Wu S.	The structure and dynamic of insect community in the zhalong Wetland	Wetland is a special and effective ecosystem between water and land, of which the basic function is to adjust the water circle and maintain the habitats for special animals and plants. Wetland is also a sort of special soil resources and ecosystem, in which insects play a very important role. But is not deeply and not be utilized amply. In such systems insects serve as an important food source fo…	2011	Shengtai Xuebao/ Acta Ecologica Sinica	31	5					Scopus	Exclude - Not on waterbirds
Ma Z., Cai Y., Li B., Chen J.	Managing wetland habitats for waterbirds: An international perspective	The loss and degradation of wetlands worldwide has adversely affected waterbirds, which depend on wetland habitats. Many studies have indicated that effectively managed wetlands can provide alternative or complementary habitats for waterbirds and mitigate the adverse effects of wetland loss and degradation. We review the studies on the habitat variables affecting use of wetlands by waterbirds, an…	2010	Wetlands	30	1		15	27	10.1007/s13157-009-0001-6	Both	Exclude - Review
Ma Z., Li B., Zhao B., Jing K., Tang S., Chen J.	Are artificial wetlands good alternatives to natural wetlands for waterbirds? - A case study on Chongming Island, China	Loss of natural wetlands is a global phenomenon that has been a serious threat to the wildlife. A common practice is to construct artificial wetlands to compensate for the loss of natural wetlands. To test whether artificial wetlands as habitats for waterbirds are good alternatives to natural wetlands, we compared species richness, abundance, and seasonal dynamics of waterbird communities of natu…	2004	Biodiversity and Conservation	13	2		333	350	10.1023/B:BIOC.0000006502.96131.59	Scopus	Include	Species richness/diversity	Density or abundance			Wetland type
Mabry C., Dettman C.	Odonata richness and abundance in relation to vegetation structure in restored and native wetlands of the prairie pothole region, USA	Over the past couple of decades, 2,200,000 ha of wetlands and grasslands have been restored in the prairie pothole region, USA. However, many restored and remnant wetlands in the region are dominated by two invasive plant species, reed canary grass (Phalaris arundinacea) and cattail (Typha spp.), which form dense monotypic stands. These restorations are usually evaluated as habitat for waterfowl …	2010	Ecological Restoration	28	4		475	484	10.3368/er.28.4.475	Both	Exclude - Not on waterbirds
Maccarone A.D., Brzorad J.N.	Wading bird foraging: Response and recovery from an oil spill	In 1990, >5 million L. of oil was accidentally discharged into the Arthur Kill, a narrow waterway that separates New York City from New Jersey. This oil had both immediate and long-term effects on the local estuary. It affected reproductive success at a large wading bird colony, caused changes in foraging habitat quality and food availability and may have caused birds to change foraging locations…	2000	Waterbirds	23	2		246	257		Both	Include					Density or abundance	Foraging parameters	Direction and frequency of communting trips from a breeding colony
Macdonald D.H., Morrison M.D., Rose J.M., Boyle K.J.	Valuing a multistate river: The case of the River Murray	The River Murray and the Coorong in Australia have been in a state of decline. With the prospect of extended droughts and shifts in inflows due to climate change, difficult choices loom. The options include halting the decline, triage of some assets along the River or staying with the declining river system. To support decision-making, a survey was designed to elicit willingness to pay for improv…	2011	Australian Journal of Agricultural and Resource Economics	55	3		374	392	10.1111/j.1467-8489.2011.00551.x	Both	Exclude - No habitat quality assessment
Machín P., Fernández-Elipe J., Hungar J., Angerbjörn A., Klaassen R.H.G., Aguirre J.I.	The role of ecological and environmental conditions on the nesting success of waders in sub-Arctic Sweden	Waders that breed in the sub-Arctic are one of the groups most threatened by climate change. At the same time, wader breeding success also can vary as a function of fluctuations in the numbers of predators and rodents (an alternative prey for the predators). How climate change could influence these foodweb interactions remains poorly studied. In this study, we analysed the effects of ecological (…	2019	Polar Biology	42	8		1571	1579	10.1007/s00300-019-02544-x	Both	Include	Reproduction (number of eggs, chicks, recruitment)				Predation pressure	Climate/weather (temperature, rain, wind)
[truncated: 517 more rows]
